# Supplementary material for: Comparative Study of Protein Aggregation Propensity and Mutation Tolerance Between Naked Mole-Rat and Mouse
Source: Genome Biol Evol. 2022 Apr 28;14(5):evac057. doi: 10.1093/gbe/evac057 (PMC9086952; doi:10.1093/gbe/evac057)
Supplement: evac057_Supplementary_Data [file evac057_supplementary_data.zip]

Archive with 2 entries (2 files):
- 04_Besse_et_al_SM_figures.docx
- Besse_et_al_SM.xlsx
