# Supplementary material for: Comparative Study of Protein Aggregation Propensity and Mutation Tolerance Between Naked Mole-Rat and Mouse
Source: Genome Biol Evol. 2022 Apr 28;14(5):evac057. doi: 10.1093/gbe/evac057 (PMC9086952; doi:10.1093/gbe/evac057)
Supplement: evac057_Supplementary_Data [file evac057_supplementary_data.zip › Besse_et_al_SM.xlsx]

## Sheet: S1_Rodent_AnAge_information
# Table S1: Available information for Rodents from Anage database
#
#
Order	Family	Scientific name	Common name	Maximum longevity in captivity (yrs)	Body mass (g)	Female maturity (days)	Metabolic rate (W)	Data quality	References
Rodentia	Castoridae	castor_canadensis	American beaver	23.4	NA	639		acceptable	Weigl, R. (2005). Longevity of mammals in captivity; from the living collections of the world. (reported in AnAge)
Rodentia	Caviidae	cavia_porcellus	Guinea pig	12	639.1	66	2.13	high	Tacutu, R., Thornton, D., Johnson, E., Budovsky, A., Barardo, D., Craig, T., ... & de Magalhães, J. P. (2018). Human ageing genomic resources: new and updated databases. Nucleic acids research, 46(D1), D1083-D1090.
Rodentia	Chinchillidae	chinchilla_lanigera	Long-tailed chinchilla	17.2	436.7	240	1.31	acceptable	Weigl, R. (2005). Longevity of mammals in captivity; from the living collections of the world. (reported in AnAge)
Rodentia	Heteromyidae	dipodomys_ordii	Ord's kangaroo rat	9.9	47.8	61	0.339	acceptable	Weigl, R. (2005). Longevity of mammals in captivity; from the living collections of the world. (reported in AnAge)
Rodentia	Bathyergidae	fukomys_damarensis	Damaraland mole-rat	20	131.3	511	0.418	acceptable	Rodriguez, K. A., Valentine, J. M., Kramer, D. A., Gelfond, J. A., Kristan, D. M., Nevo, E., & Buffenstein, R. (2016). Determinants of rodent longevity in the chaperone-protein degradation network. Cell Stress and Chaperones, 21(3), 453-466.
Rodentia	Bathyergidae	heterocephalus_glaber	Naked mole-rat	37	35.3	228	0.128	high	Buffenstein, R., & Ruby, J. G. (2021). Opportunities for new insight into aging from the naked mole-rat and other non-traditional models. Nature Aging, 1(1), 3-4.
Rodentia	Sciuridae	ictidomys_tridecemlineatus	Thirteen-lined ground squirrel	7.9	198.4	354	0.983	acceptable	Weigl, R. (2005). Longevity of mammals in captivity; from the living collections of the world. (reported in AnAge)
Rodentia	Dipodidae	jaculus_jaculus	Lesser Egyptian jerboa	7.3	75	327	0.515	acceptable	Weigl, R. (2005). Longevity of mammals in captivity; from the living collections of the world. (reported in AnAge)
Rodentia	Sciuridae	marmota_flaviventris	Yellow-bellied marmot	21.2	4295	730	8.626	acceptable	Weigl, R. (2005). Longevity of mammals in captivity; from the living collections of the world. (reported in AnAge)
Rodentia	Sciuridae	marmota_marmota	Alpine marmot	17.4	NA	730		acceptable	Weigl, R. (2005). Longevity of mammals in captivity; from the living collections of the world. (reported in AnAge)
Rodentia	Muridae	meriones_unguiculatus	Mongolian jird	6.3	64.8	43	0.546	acceptable	Weigl, R. (2005). Longevity of mammals in captivity; from the living collections of the world. (reported in AnAge)
Rodentia	Cricetidae	mesocricetus_auratus	Golden hamster	3.9	108.2	48	0.69	acceptable	Weigl, R. (2005). Longevity of mammals in captivity; from the living collections of the world. (reported in AnAge)
Rodentia	Cricetidae	microtus_ochrogaster	Prairie vole	5.3	48.2	47	0.41	acceptable	Weigl, R. (2005). Longevity of mammals in captivity; from the living collections of the world. (reported in AnAge)
Rodentia	Muridae	mus_musculus	House mouse	4	18	42	0.271	high	Miller, R. A., Harper, J. M., Dysko, R. C., Durkee, S. J., & Austad, S. N. (2002). Longer life spans and delayed maturation in wild-derived mice. Experimental biology and medicine, 227(7), 500-508. (reported in AnAge)
Rodentia	Cricetidae	neotoma_lepida	Desert woodrat	10.5	112.5	76	0.46	acceptable	Weigl, R. (2005). Longevity of mammals in captivity; from the living collections of the world. (reported in AnAge)
Rodentia	Octodontidae	octodon_degus	Degu	14	199.6	182	0.958	acceptable	Weigl, R. (2005). Longevity of mammals in captivity; from the living collections of the world. (reported in AnAge)
Rodentia	Cricetidae	peromyscus_maniculatus	Deer mouse	8.3	20.5	49	0.219	acceptable	Ronald Nowak (1999), Walker's Mammals of the World (reported in AnAge)
Rodentia	Muridae	rattus_norvegicus	Norway rat	3.8	206.9	90	1.404	acceptable	Turturro, A., Witt, W. W., Lewis, S., Hass, B. S., Lipman, R. D., & Hart, R. W. (1999). Growth curves and survival characteristics of the animals used in the Biomarkers of Aging Program. The Journals of Gerontology: Series A, 54(11), B492-B501 (reported in AnAge)

## Sheet: S2_Ortholog_Mapping
# Table S2: Protein ortholog mapping table between naked mole-rat and mouse
#
#
clusterNumber	proteinID_NKR	length_NKR	proteinID_M	length_M
1	G5B0U1	36507	A2ASS6	35213
2	G5C0E1	8825	Q6ZWR6	8799
3	G5BZM0	5193	A2AN08	5180
4	G5BP43	4971	A2AAE1	5005
5	G5B601	5792	E9Q1W3	7152
6	G5APN1	5062	E9Q401	4966
7	G5AMB3	4937	E9PZQ0	5035
8	G5BEE3	4544	Q91ZX7	4545
9	G5AZH7	4833	Q4U2R1	4836
10	G5C8Z7	5595	A2ANY6	5589
11	G5B5V9	4953	Q2PZL6	4981
12	G5BGS3	5003	A2AGL3	4863
13	G5B3Y1	4851	O88738	4882
14	G5BCZ7	6907	Q6ZWQ0	6874
15	G5AWV7	4485	Q9JI18	4599
16	G5C9Y4	4388	Q7TMY8	4377
17	G5AMY9	4576	Q9JLC8	4582
18	G5C996	10159	A2AAJ9	8891
19	G5AKV4	4465	E9Q2E4	4418
20	G5ARQ9	4589	A0A1L1SQU7	4645
21	G5C9V6	4608	Q8VHE6	4621
22	G5C4Z8	4403	B1ART2	4390
23	G5B5D9	4429	P0C6F1	4456
24	G5AVF2	4493	Q69Z23	4481
25	G5C8Q7	4674	A2ARV4	4660
26	G5BUD1	4324	Q45VK7	4306
27	G5AMU8	4724	Q8BRH4	4903
28	G5B2C3	4486	B1AR51	4484
29	G5C1Q4	5093	Q80W93	5154
30	G5B5L3	3565	V9GX34	3611
31	G5AY29	3665	Q8BKX6	3658
32	G5BV95	4066	Q8BW94	4083
33	G5APK6	3995	L7N1Y0	4068
34	G5BN21	4349	Q5F226	4351
35	G5C321	3973	Q80T14	4010
36	G5BI47	3443	Q60841	3461
37	G5AVW7	3493	E9PZP8	4859
38	G5AT03	3528	Q6VNB8	3508
39	G5BY46	4216	O08852	4293
40	G5BZW7	3850	O88737	3942
41	G5AZT2	3731	Q61329	3726
42	G5B864	3672	P11531	3678
43	G5BHS5	4123	P97313	4128
44	G5BHL8	3899	P55200	3966
45	G5C6C4	5322	D3YXG0	5634
46	G5AWB7	3716	Q8BX70	3748
47	G5AL23	3245	Q8BLN6	3261
48	G5AUB0	3286	Q923L3	3564
49	G5BUL8	4861	E9Q8T7	4250
50	G5C3Y6	3464	Q8BNA6	4555
51	G5BMD6	3902	Q8C8R3	3898
52	G5CA40	2825	Q61554	2873
53	G5AZB7	4714	E9Q414	4505
54	G5C092	3465	A2AVA0	3567
55	G5AZ97	3334	Q0KL02	3102
56	G5B9F3	3754	Q91XQ0	4731
57	G5ALL2	3314	Q60847	3120
58	G5C4V8	2988	A2AJK6	2986
59	G5BMX3	3486	Q9QZZ4	3511
60	G5C2I9	3280	Q99PF4	3354
61	G5AZR7	2811	P60882	2789
62	G5AVL5	3767	Q91ZI0	3301
63	G5B7X4	2998	E9Q8I9	3020
64	G5AMJ9	5920	Q9QXZ0	7354
65	G5B8D2	3014	F8VQ05	3007
66	G5C6W3	3000	Q80T79	3707
67	G5BI06	4503	Q05793	3707
68	G5C7K3	3180	Q6NVD0	3160
69	G5AJK4	2593	Q61555	2907
70	G5BL65	3567	E9Q6R7	3430
71	G5BRT7	3566	Q62504	3644
72	G5C9E0	3094	Q8BPN8	3032
73	G5C1Z0	2855	Q6ZQ93	3582
74	G5BZF2	3040	P42859	3119
75	G5BTT2	2804	Q6KCD5	2798
76	G5ARB5	2930	Q99MY8	2958
77	G5BH96	2718	Q8VHX6	2726
78	G5BQV8	2976	Q9R0M0	2920
79	G5BN37	4166	Q8VHN7	6298
80	G5B511	2832	Q04690	2841
81	G5C0H1	2774	Q80TP3	2792
82	G5AUP0	3119	Q61493	3122
83	G5BYK6	3208	A0A087WQ44	3271
84	G5C5M7	3020	Q6PNC0	3013
85	G5BP45	2623	Q9WTS5	2764
86	G5BEF2	2603	Q3UHK6	2771
87	G5BFE6	3624	Q9JLB4	3623
88	G5CAM0	2609	Q69ZR2	2618
89	G5AVN0	2704	Q9Z329	2701
90	G5BA32	2839	Q61315	2845
91	G5B927	2876	Q5SSH7	2924
92	G5AWT1	3142	Q8CHI8	3072
93	G5BMH1	2634	Q80X90	2602
94	G5BAT4	2813	E9Q557	2883
95	G5B9K1	2568	P70398	2559
96	G5AX85	3850	Q80YV3	2565
97	G5BXR2	3055	Q62388	3066
98	G5BLA4	3016	Q5H8C4	3166
99	G5B0W4	3156	E9Q2M9	3183
100	G5BKZ8	2529	P26039	2541
101	G5B783	2670	E9PVA8	2671
102	G5BCX2	2756	A3KFM7	2711
103	G5AVL8	2833	Q63870	2944
104	G5C5U7	5393	Q9QXS1	4691
105	G5BCV3	2335	Q99PV0	2335
106	G5ASE4	2482	P16546	2472
107	G5AW14	2445	O35516	2470
108	G5CB92	3401	Q9ERU9	3053
109	G5B6A9	2499	Q01705	2531
110	G5BVB4	3064	O35161	3034
111	G5CB37	2429	Q9WTS6	2715
112	G5BHR4	2477	P11276	2477
113	G5BFV2	2455	Q09XV5	2582
114	G5CAN6	2801	Q8CIZ8	2813
115	G5AQF8	2677	A2A9C3	3431
116	G5AZ55	2643	Q9JKK8	2635
117	G5BR59	2918	Q8BV79	2999
118	G5B875	2679	E9PYP2	2688
119	G5BGT1	2759	Q3TLH4	2846
120	G5B5P4	2538	Q99NH0	2603
121	G5BXN0	2592	O08550	2713
122	G5AQ71	2400	A2CG49	2964
123	G5APQ3	2400	B1AY13	2617
124	G5B8V8	2353	Q62261	2363
125	G5BVE7	2876	A2A654	3036
126	G5BEV1	2457	Q60974	2453
127	G5BBK3	3256	E9PVZ8	3238
128	G5BHR7	2605	E9Q876	2595
129	G5BWZ4	2382	Q68FG2	2388
130	G5B1K2	2732	Q8BTI8	2703
131	G5AUH2	3392	Q4U4S6	3784
132	G5C6U1	2623	Q8C170	2542
133	G5BNQ2	2801	O55225	2910
134	G5B1K8	2985	P19137	3083
135	G5AYL8	2904	E9Q309	3095
136	G5ASM1	2559	Q2MHN3	2562
137	G5BKK9	2317	Q61290	2272
138	G5APF4	2155	O08523	2155
139	G5BKR1	2243	D4AFX7	2248
140	G5AXI6	2310	Q0KK59	2596
141	G5BHG2	2517	Q5S006	2527
142	G5BUW1	2426	Q9JJN2	3550
143	G5BQ01	2698	O88491	2588
144	G5BR15	6294	Q91ZU6	7393
145	G5B212	2390	P14873	2464
146	G5C6C2	2350	F6ZDS4	2431
147	G5BZN9	2466	Q8BL99	2399
148	G5AYH1	2955	E9Q616	5656
149	G5ANV9	2300	Q9WVF7	2283
150	G5BMV9	2136	Q6P4T2	2136
151	G5C8V1	2261	P41233	2261
152	G5C9I8	2283	Q80TN7	2359
153	G5B7K4	2173	O88307	2215
154	G5AW78	2253	P97479	2215
155	G5BBI8	2719	Q5XG71	2788
156	G5BVH8	2216	Q5SYL3	2234
157	G5BYZ9	2249	B2RQC6	2225
158	G5B3U3	4100	Q5SSE9	5034
159	G5BYQ0	2156	Q61982	2318
160	G5C8A1	2153	Q5SWW4	2171
161	G5BQL2	2288	Q9QYC1	2344
162	G5BVC4	2270	B2RWS6	2412
163	G5C7X2	2535	Q5DU37	2529
164	G5APY8	2347	Q80XJ3	2450
165	G5BJ62	2572	Q3UHR0	2643
166	G5AR21	2405	E9Q842	2432
167	G5B5M8	2137	Q6V4S5	2176
168	G5BC57	2407	Q07113	2483
169	G5BM50	3025	Q9QYR6	2776
170	G5AWB5	2715	Q71LX4	2375
171	G5BL79	2415	Q80TA9	2572
172	G5C4K4	2368	Q5SUF7	2381
173	G5AW26	2273	O35600	2310
174	G5BM34	4580	Q80TF6	4561
175	G5C6Q5	2765	O08710	2766
176	G5ALL7	2245	P70227	2670
177	G5B5C5	1970	P08775	1970
178	G5BH58	2190	E9PZJ8	2198
179	G5C607	2535	Q69ZK6	2350
180	G5B6E9	2097	Q9Z1T6	2097
181	G5C0I5	2460	Q61687	2476
182	G5BZT8	2023	Q8CIQ7	2027
183	G5AUC8	2135	Q3UGY8	2170
184	G5AKS3	2106	Q6JPI3	2207
185	G5B786	2083	P49025	2055
186	G5B6J8	2030	Q8VI59	2028
187	G5BG05	2184	O55017	2327
188	G5C369	2473	Q811L6	2618
189	G5BDK2	2002	A2A690	1994
190	G5AVD8	2617	Q8BTM8	2647
191	G5API6	2768	E9Q4F7	2643
192	G5BUP2	2018	Q99246	2179
193	G5BE80	2061	Q69ZN7	2048
194	G5AM30	2338	Q9QX47	2444
195	G5BW30	2051	A2AGH6	2190
196	G5AW46	2121	Q9ESD7	2090
197	G5BZ79	2070	Q8C547	2070
198	G5ASW7	2041	G5E870	2025
199	G5BEI9	2749	P41234	2434
200	G5ATY2	1976	Q9WTU3	1978
201	G5BSW1	2441	P08032	2415
202	G5AVY8	2200	Q9EPN1	2936
203	G5BJ97	2420	P19096	2504
204	G5CAQ0	1912	Q6PDQ2	1915
205	G5BCA6	1999	P59764	1978
206	G5BUG2	2162	Q6P4S8	2195
207	G5C8C8	2938	E9QAM5	2947
208	G5BVJ4	2057	Q9JMH9	2050
209	G5BXE0	2082	Q8C147	2100
210	G5AQJ3	2389	A2A884	2348
211	G5ATC5	2040	A2AGT5	2032
212	G5BX18	1982	A2AF47	2073
213	G5ATC6	1939	Q8VI56	1905
214	G5AYD5	2108	Q8BZN6	2150
215	G5C5P1	2017	Q9JJV9	2019
216	G5B497	2075	Q80XK6	2075
217	G5C2U0	2910	E2JF22	2547
218	G5BXU0	2247	O88427	2365
219	G5B5G2	1966	Q61879	1976
220	G5CBK3	2007	Q9ESF1	1997
221	G5BD06	2359	P15508	2128
222	G5BM73	3132	Q8CJ27	3122
224	G5AYV8	2156	E9Q7P2	2199
225	G5B8W1	1895	Q5SQM0	1958
226	G5AK10	1972	O08638	1972
227	G5B635	2363	G3X8Q1	2187
229	G5BBQ2	3197	E9PVD3	3291
230	G5B5I5	1942	P13541	1940
231	G5BAW7	1974	Q8VDD5	1960
232	G5AQP4	2060	Q01815	2139
233	G5C6I8	2315	A2AQP0	1941
234	G5BLA3	3128	Q52KR3	3084
235	G5AKJ2	3058	Q62407	3262
236	G5BMJ0	2068	Q8BZ21	2003
237	G5AQF6	1908	A2A8L5	1898
239	G5BVE1	1940	Q6DFV5	1964
240	G5B1G6	2098	P45481	2441
241	G5B488	1935	Q8R418	1916
242	G5AL80	2296	Q8VHY0	2327
243	G5BG08	1845	Q9ERC8	2013
244	G5AVM5	2129	Q8CJH3	2119
245	G5AUR9	1990	A2BH40	2283
246	G5BRQ1	1994	E9Q0B6	4144
247	G5AL30	2195	B2RUQ2	2221
248	G5ATT5	3949	Q2QI47	5193
249	G5BSY3	1989	B2RT41	1992
250	G5BQY8	1942	P53995	1944
251	G5B851	2416	Q60952	2414
252	G5B327	1908	P70206	1894
253	G5ANQ7	3094	Q6ZQA0	2742
254	G5AZE3	2352	B9EKR1	2312
255	G5B5H9	1947	B1AR69	1938
256	G5BP07	1876	P70207	1894
257	G5BJW8	1848	G3X9K3	1846
258	G5B5Q5	2575	P97499	2629
259	G5AM64	2250	Q8C6K9	2265
260	G5BET6	2368	E9Q411	2356
261	G5BMK7	3020	A0A0A6YW72	3346
262	G5AP75	2045	Q9R0L6	2025
263	G5BVF7	2443	Q3UHA3	2430
264	G5ARZ1	2012	Q3UHC2	2014
265	G5C001	2168	A2AUY4	2123
266	G5BQG3	1776	Q64487	1912
267	G5AT46	2691	A2AKX3	2646
268	G5C767	2058	Q60675	3118
269	G5BQP8	2206	Q8R4Y8	2226
270	G5ASA6	2055	Q80U35	2057
271	G5C8S9	1870	Q923J1	1863
272	G5C9D1	1868	Q99104	1853
273	G5C531	1803	Q60575	1816
274	G5ALF4	2157	Q80TY5	3993
275	G5BI67	2325	Q3UH53	2193
276	G5AYR1	1811	Q61245	1804
277	G5BE71	2024	Q3V0Q1	3086
278	G5BWP5	2413	P83741	2377
279	G5AXS3	2346	A2AL36	2334
280	G5AYW3	1827	Q8BKI2	1810
281	G5CAX7	1937	Q6P5D8	2007
282	G5BHK4	2174	Q4VA61	2053
283	G5BSN0	2110	Q8R1A4	2130
284	G5BVI0	1738	Q62383	1726
285	G5CAH0	1857	Q6DFZ1	1861
286	G5C570	2263	A2A8L1	1946
287	G5BSY8	2209	B2RU80	1998
288	G5B465	1920	Q8C3J5	1828
289	G5B398	1806	Q8CH77	1875
290	G5B9N7	1917	Q8R151	1909
291	G5BRE1	1899	Q8BQM8	1977
292	G5C825	1738	Q8BXR5	1738
293	G5APM6	2098	G3X9B1	2143
294	G5AY50	3170	E9PWQ3	3284
295	G5AWU5	3152	Q9WU42	2472
296	G5C7I6	2108	Q8BRB7	1872
297	G5C7H8	1896	Q3UHH1	1832
298	G5B0R4	2919	Q9QYX7	5068
299	G5B9V5	2114	Q99MZ6	2113
300	G5BCV2	1936	Q5ND34	1934
301	G5AVH0	1711	Q5F4S9	1721
302	G5C2C5	1790	P02469	1786
303	G5B8U9	1847	Q5SSW2	1843
304	G5BIP5	2208	Q3UH66	2149
305	G5BC11	1762	Q8VDD9	1821
306	G5C9U5	1914	P59511	1906
307	G5BBQ0	2429	Q80SU7	2427
308	G5BDI3	1833	Q9ER60	1841
309	G5C0K8	1818	S4R299	1847
310	G5B2H0	1832	Q6ZPE2	1867
311	G5BN53	2833	Q03172	2688
312	G5BTH6	1782	Q8BUR4	1865
313	G5BXS3	3264	G5E8K5	1961
314	G5BBK7	2573	Q8CGS6	2544
315	G5B1W5	1815	E9Q7E2	1828
316	G5C8P7	1721	Q5U430	1889
317	G5BZ58	1874	A2A7F4	1918
318	G5BNA6	1839	A2A863	1818
319	G5C8E1	2261	Q8C9B9	2256
320	G5B849	2014	A3KGK3	1992
321	G5BL85	2633	C8YR32	2068
322	G5BFB9	2540	E9Q2C0	2641
323	G5BYA9	2160	B2RY04	1868
324	G5BDL1	1719	P40201	1711
325	G5CAL9	2167	Q5PRF0	2038
326	G5B5E4	1774	B1AR17	2055
327	G5B3A7	1863	Q02789	1880
328	G5AY92	2096	E0CZ42	1862
329	G5BWQ1	1694	Q3UXZ9	1690
330	G5B9N3	1759	A2A5R2	1792
331	G5AM27	1707	Q9Z0R4	1714
332	G5C9K4	3698	Q70FJ1	3797
333	G5BMU2	1869	O70472	1877
334	G5BA04	2362	Q80YT7	2224
335	G5ANW3	1835	Q9QZQ1	1820
336	G5AMC5	1780	G3X9J0	1776
337	G5C060	2048	G5E893	2041
338	G5BE99	2259	Q571H0	2274
339	G5AVT2	2094	E9Q7G0	2094
340	G5BZV5	1789	Q61292	1799
341	G5BJK1	1915	Q9JIS7	1985
342	G5BL22	1781	Q3UU96	1719
343	G5C6N1	1714	E9PZM4	1827
344	G5BZZ9	1845	Q0VGY8	1856
345	G5B6I5	1726	P39447	1745
346	G5BGN6	2536	E9PV66	2605
347	G5ARJ0	1719	Q80TL7	1715
348	G5BRL2	1823	E9PXF8	1872
349	G5BFL1	1943	P70208	1872
350	G5BUR9	2892	E9Q3P4	2997
351	G5AP53	2066	Q8VBX6	2055
352	G5B8W7	1959	Q5SNZ0	1873
353	G5C9Q9	1795	Q80X19	1797
354	G5BW45	2102	Q9Z1K7	2274
355	G5C636	1965	Q02357	1862
356	G5BUM7	1691	Q8BSQ9	1634
357	G5BV08	1697	E9QAE3	1848
358	G5AVS4	1797	Q6PFD9	1816
359	G5BUI4	1713	Q3TKT4	1613
360	G5AT31	3230	Q62059	3357
361	G5B947	1787	Q3UHK8	1896
362	G5C0Y3	1772	E9Q9B7	1793
363	G5B088	2497	E9Q394	2776
364	G5C4C4	1687	A2AIV2	1811
365	G5C730	1598	Q69ZU6	1645
366	G5CA63	3044	B7ZCC9	3073
367	G5AVE1	1984	Q3UHC0	1690
368	G5AN04	1716	Q80TE4	1722
369	G5C6Y0	2375	F6RXI4	2391
370	G5BB68	1897	Q91YE5	1889
371	G5C5Y4	2140	Q91V24	2159
372	G5BX26	1623	O89026	1612
373	G5AV90	1929	Q6PDN3	1941
374	G5BTT3	2576	Q8CE72	3214
375	G5BIG7	2116	P60330	2118
376	G5AS95	2297	Q52KB6	2323
377	G5B2H8	1922	B2RXS4	1842
378	G5ASC9	1748	Q6ZQH8	1759
379	G5BY47	1895	Q61037	1814
380	G5BUQ1	2125	Q5DU28	2122
381	G5AJV4	2081	Q8K284	2101
382	G5BTV2	1646	Q91VN0	1614
383	G5BLN3	2223	Q61043	2113
384	G5B1T1	1927	F8VPT3	1931
385	G5AKD0	2638	E9Q1M1	2796
386	G5AMH1	1861	A0A286YCV9	1847
387	G5B0X8	1895	F8VQB6	2062
388	G5AM05	2206	Q921C3	2304
389	G5BTS1	1865	B9EJV3	1913
390	G5B1S6	1761	Q9JKF1	1657
391	G5ANE1	1637	Q6QI06	1708
392	G5BGH7	1983	Q8C4A5	2259
393	G5B3A8	1730	Q9QXL1	1668
394	G5BBV5	1593	P61460	1591
395	G5BHU0	2008	Q8CIR4	2028
396	G5BZG6	1499	Q3U962	1497
397	G5B8I8	2535	O88207	1838
398	G5BUA1	1585	Q8CGM1	1561
399	G5AZZ8	2148	Q6VGS5	2009
400	G5CA84	2140	Q61282	2132
401	G5BLQ8	2262	Q61789	3330
402	G5C3W8	1601	Q6P5U7	1742
403	G5C7V5	1981	Q9WUU9	1971
404	G5AWG6	1744	Q7TT50	1713
405	G5CBQ1	3836	Q8K4E0	3251
406	G5BMW5	1930	Q61818	1889
407	G5BVD6	1628	B1AWL2	2495
408	G5BWD5	1488	P28481	1487
409	G5C7F6	1529	Q9R1B9	1521
410	G5BG29	1715	O35134	1717
411	G5BYG3	1619	O88572	1613
412	G5B602	2487	Q6PR54	2419
413	G5AZK0	1698	E9Q0S6	1888
414	G5BUT0	1528	E9PWR4	1557
415	G5AX22	1565	F8VPZ3	1604
416	G5C1K2	1920	Q9ESE1	2856
417	G5BYE5	1751	Q3UH93	1925
418	G5B451	1573	P02468	1607
419	G5AR37	2658	Q8R4U0	2559
420	G5C7C3	1579	Q6DIC0	1577
421	G5BXZ3	1817	A0A140LIW3	1774
422	G5BZQ9	2028	B2RQG2	2025
423	G5BKD6	1736	Q80XB4	1728
424	G5B6S1	2077	H3BKP8	2027
425	G5AL21	1745	Q69Z38	1735
426	G5C547	1539	Q80TZ9	1558
427	G5B0I5	1684	Q61194	1686
428	G5AK08	1735	Q8BJ34	1730
429	G5BNL7	2535	Q80TT8	1865
430	G5AZL6	1959	E9Q512	1976
431	G5B7E7	1903	P97412	3788
432	G5C7Z8	1498	Q80UG2	1893
433	G5APJ6	1550	G3X9Z4	1553
434	G5ATG2	1818	F8VQM5	1818
435	G5BM08	1553	Q6ZPV2	1559
436	G5BEA7	1590	Q60610	1591
437	G5BUQ5	1852	Q6A070	1776
438	G5C3Q8	1958	P33173	1695
439	G5BRW6	1564	Q925J9	1575
440	G5BIA7	1790	E9PZ87	1789
441	G5BL08	1589	Q9Z1N9	1602
442	G5AZ56	1707	P97789	1719
443	G5AWY7	1720	E9Q4Z2	2448
444	G5AWR2	1911	Q8C3Y4	2207
445	G5AV02	1500	Q91YM2	1499
446	G5AJU2	1643	Q8K4S1	2282
447	G5BMV2	2029	P0DM40	2038
448	G5C525	1644	Q9CWL2	1761
449	G5B2M2	1810	Q9R269	1755
450	G5BEG4	1548	P70170	1546
451	G5AW45	1961	Q61464	1960
452	G5AXT5	1961	Q9EQW7	1749
453	G5BUI8	2302	Q8VDR9	2080
454	G5BYW6	1578	Q9R1L5	1570
455	G5AR66	1904	E9PUR0	2548
456	G5BB00	1832	Q64739	1736
457	G5BYT1	1474	Q80TR1	1466
458	G5B3H2	1500	Q8R4K8	1624
459	G5BEL3	1638	Q8K448	1642
460	G5BD86	1573	Q8BYH8	2885
461	G5BBT7	1783	A2AKG8	1798
462	G5BJT7	1892	Q7TNF8	1846
463	G5AZ47	1705	P08122	1707
464	G5AZR3	1616	Q924A2	2510
465	G5BEZ9	1694	G3UXC7	1706
466	G5BPG2	1589	Q5NCJ1	1609
467	G5B8P8	1807	E9PYL2	2035
468	G5BPC5	1642	Q80U28	1577
469	G5BMM4	1670	E9QAN8	1632
470	G5BBL4	1426	Q9D219	1425
471	G5BHM7	1459	Q67FY2	1494
472	G5AUI6	1668	B2RX14	1644
473	G5B2S6	1477	E9Q4N7	2244
474	G5AUT9	1461	Q6PAL7	1594
475	G5C8X3	1552	Q3UHD1	1582
476	G5AQW0	2158	Q9D952	2035
477	G5B810	1495	Q8BQZ4	1484
478	G5AL89	1886	A8C756	1938
479	G5AZT5	1503	P97393	1501
480	G5CB46	2099	O88783	2183
481	G5BCX1	1433	Q99M80	1454
482	G5BAI2	1818	Q9QY81	1886
483	G5BRV1	1968	Q8CJ40	2009
484	G5C202	1475	Q8JZZ7	1487
485	G5AQD4	1629	Q8R420	1704
486	G5AXG8	1721	Q8BG87	1668
487	G5B381	1483	Q80Y84	1544
488	G5C4J0	1448	P11087	1453
489	G5B3X9	1434	Q8CG19	1712
490	G5APA1	1446	B1AUH1	1446
491	G5ALQ3	1858	Q7TNC6	2112
492	G5C6E0	1522	A2A791	1549
493	G5AL24	1809	P20357	1828
494	G5BNQ3	2605	B2RUS7	1588
495	G5BQ75	1707	Q6ZPF3	1715
496	G5BYV2	1800	P97445	2368
497	G5BM39	1509	O70481	1757
498	G5AU00	1439	Q3UH60	1574
499	G5BZS3	1491	Q8CFQ3	1481
500	G5C720	1523	F8VPN4	1532
501	G5BE96	1574	Q8CHC4	1574
502	G5BHF4	1600	Q9QXL2	1672
503	G5BUA2	1606	Q8BLX7	1580
504	G5BGQ6	1941	Q3LAC4	1598
505	G5AX45	1642	Q60592	1734
506	G5C1E4	1655	E9Q784	1729
507	G5BX59	1508	Q56A10	1511
508	G5C5S6	1440	Q9EPU4	1441
509	G5BAY8	2450	P41230	1554
510	G5BM49	1918	P70399	1969
511	G5AWE5	1615	Q80U72	1612
512	G5BGR4	1461	Q61026	1462
513	G5C7V1	1535	Q8BWT5	1523
514	G5B8S2	1739	Q6URW6	2000
515	G5B6P2	1547	E9Q7X7	1710
516	G5C1M3	1868	O08999	1813
517	G5BLY0	1726	Q9QZ05	1648
518	G5BLA0	1893	Q04592	1877
519	G5C056	1429	P28828	1452
520	G5AT56	2193	Q80U93	2085
521	G5BRJ8	2043	E9Q9R9	1921
522	G5B9V9	1336	Q8K4P0	1330
523	G5BNJ9	1604	Q6WKZ8	1755
524	G5C7V2	3102	P48725	2898
525	G5B7X6	3190	P97929	3329
526	G5B5B3	1474	Q5NCX5	1563
527	G5BA99	1433	B2RR83	1445
528	G5AV45	1594	Q8K4P8	1604
529	G5BW57	1414	P35822	1457
530	G5BN41	1483	Q8C196	1500
531	G5AK40	1548	Q9WV30	1534
532	G5B2J8	1732	A6H8H2	1906
533	G5B9K9	1742	Q8CGN4	1759
534	G5ARB2	2134	Q9DB00	2260
535	G5BAB5	1784	Q80XP9	1757
536	G5B9K3	1407	A2ABV5	1459
537	G5C895	1431	Q68FD5	1675
538	G5CAX9	1681	Q62234	1667
539	G5BZU2	1421	Q99NG0	1466
540	G5BRW7	1489	Q14AX6	1484
541	G5B2R8	2148	Q5S003	2320
542	G5B7Y0	1464	Q4VA53	1446
543	G5B0A9	1439	Q6P2L6	1439
544	G5C3I8	1805	P31695	1964
545	G5BRR9	1702	A2A7B5	1709
546	G5B2Q6	1803	A2AQH4	1781
547	G5B5V6	1568	Q6PDI5	1840
548	G5C0B3	1484	Q80TR4	1531
549	G5ALP6	2067	Q8CJF7	2243
550	G5BDK7	1390	Q64449	1479
551	G5B9E2	2124	Q06194	2319
552	G5AZI4	1636	G5E869	1843
553	G5BGC0	1702	Q8CFW7	1633
554	G5C390	1442	P70365	1447
555	G5BRJ9	1392	B2RXC6	1390
556	G5B462	1384	Q9WVB4	1523
557	G5B3Q6	1635	B9EJA2	1648
558	G5BX92	1460	Q5XJV7	1441
559	G5B358	1806	Q9JLI2	1739
560	G5AVY3	1809	A2AQ25	1946
561	G5BG74	1480	Q9Z277	1479
562	G5BTA6	1592	Q6PB44	1692
563	G5C003	1839	Q60767	1723
564	G5AKL1	1837	Q3V0B4	1847
565	G5BL06	1508	Q80U22	1514
566	G5BJ54	1334	Q8K4Q0	1335
567	G5BQL1	1456	Q8C0T5	1782
568	G5B6H9	1630	Q2TV84	1622
569	G5AP58	1869	Q684R7	2191
570	G5AJR5	1388	Q5HZJ0	1373
571	G5C4X2	1582	Q80XI3	1579
572	G5ARM1	1597	Q80YE7	1442
573	G5AVB6	1733	Q0KK55	1742
574	G5AQT1	1511	Q8CGC7	1512
575	G5B8L9	1413	Q8BZH4	1409
576	G5BV13	1412	Q3UQ28	1475
577	G5BSS8	1472	Q80Z38	1476
578	G5AXS5	1657	P06684	1680
579	G5C0N5	1643	P01027	1663
580	G5BTB2	1427	Q0P5W1	1427
581	G5C9X5	2510	E9PX29	2561
582	G5C242	1280	Q80TS5	1292
583	G5C103	1446	Q8BQM9	2157
584	G5CA65	1333	Q62245	1319
585	G5BCQ0	1334	Q01097	1482
586	G5C305	1436	E9PWG2	1437
587	G5AN94	1733	A0A338P6K9	1788
588	G5BT58	1358	P83510	1323
589	G5BKB2	1278	Q6A051	1378
590	G5B6H5	1461	Q61115	1434
591	G5BU34	1564	F8VPK0	1563
592	G5B6S4	1418	Q69ZJ7	1422
593	G5AR88	1609	F8VQ29	1632
594	G5AM65	1358	Q8VD65	1358
595	G5CBH4	1279	Q61527	1308
596	G5B4U1	1303	Q9WU60	1428
597	G5ANK8	1363	Q01149	1372
598	G5AVY4	1861	Q6DFV3	1944
599	G5BNM2	2027	Q99PP2	2237
600	G5AX78	1491	Q01320	1528
601	G5BTS2	1353	P70335	1354
602	G5BCU3	1421	P61406	1418
603	G5C3Y1	2604	Q8BQ48	2412
604	G5BDT7	1427	F7BE84	1390
605	G5BTT4	1389	Q99P88	1391
606	G5BI75	2493	Q80WC3	2878
607	G5CAJ3	1809	Q6NS46	1862
608	G5C0D8	1675	E9PZ19	1328
609	G5BDS3	1812	Q5DTZ0	1840
610	G5BIA8	1280	Q61137	1302
611	G5C327	1580	Q6P5E4	1551
612	G5B551	1901	Q68FD9	1940
613	G5AYN3	1607	Q8BZ05	1703
614	G5C5T5	1681	E0CZ22	1640
615	G5AV65	1327	Q6PFX9	1320
616	G5BA92	1869	E9Q774	1895
617	G5BVQ1	1376	O89001	1377
618	G5BFW0	1510	Q3UPH7	1517
619	G5B7J0	1350	P15208	1372
620	G5BUM4	2720	Q8R4Y4	2571
621	G5B3J2	2404	Q5DTT3	2382
622	G5C3U3	1338	Q6A026	1332
623	G5C677	1378	Q3UJB9	1406
624	G5BUZ7	1284	Q80ZF8	1522
625	G5AM39	1481	Q6A065	1588
626	G5B2F6	1473	Q4ACU6	1730
627	G5ARR9	1359	Q8BYI9	1358
628	G5BM19	1503	Q6NS57	1503
629	G5BW40	1813	Q920R0	1651
630	G5C9D2	1950	E9Q1F5	1742
631	G5B830	1970	E1U8D0	1418
632	G5BCY6	1584	Q80UV9	1891
633	G5C2Z8	1808	Q4KWH5	1682
634	G5BUM3	1509	Q80TM9	1593
635	G5B2B0	1218	Q9QXX0	1218
636	G5C2P2	1332	Q9CPW0	1332
637	G5BHM3	1374	Q6PDH0	1371
638	G5BG11	1546	Q91YD4	1506
639	G5C0I7	1353	P51830	1353
640	G5AYM2	1779	Q14BI5	1463
641	G5BVV5	1324	P23116	1344
642	G5BKE2	1397	O70546	1401
643	G5BHX6	1460	A2ABU4	1439
644	G5BNL3	1676	Q8VE73	1689
645	G5B6N6	1545	Q80UW5	1551
646	G5BY69	1480	Q9ESN9	1337
647	G5BWA2	1417	Q9JM52	1308
648	G5C3H6	1740	P01029	1738
649	G5C1M0	2074	Q9R0I7	1386
650	G5AQC3	1745	Q8CHG7	1496
651	G5B2I2	1700	G5E8P0	1769
652	G5B2K6	1824	Q8BLI0	1745
653	G5BAT0	1697	Q3UH06	1700
654	G5B6C2	1997	A2AHC3	1581
655	G5C2X6	1395	P97793	1621
656	G5BMN4	1711	A0A0G2JG52	2065
657	G5AL88	1480	Q8C115	1491
658	G5BGA7	1588	Q68FM7	1552
659	G5BNB4	1293	Q7TSH8	1360
660	G5C828	1276	Q80TS3	1537
661	G5BZU1	1266	Q80TR8	1506
662	G5AZD9	1293	Q8BYR5	1297
663	G5AZ48	1636	P02463	1669
664	G5BA44	1695	Q6ZPY7	1562
665	G5AS67	1421	Q4LDD4	1452
666	G5BB89	1334	Q61526	1339
667	G5BNT4	1504	Q5DTT1	1515
668	G5ARC8	1398	P16056	1379
669	G5BY73	1458	E9PY46	1464
670	G5BUX2	1252	Q6PAL8	1287
671	G5BZV4	1394	Q3UJD6	1360
672	G5B6V6	1588	Q6PAR5	1458
673	G5C515	1386	A3KFU9	1347
674	G5B595	1326	P70336	1388
675	G5C755	1529	Q76LL6	1578
676	G5BJR7	1209	Q6KAS7	1311
677	G5AXH9	1864	O88196	1979
678	G5BLM6	1264	Q02384	1333
679	G5AVG7	1382	Q5FWI3	1383
680	G5AU77	1345	P53349	1493
681	G5BL73	1356	Q9Z180	1582
682	G5C379	1373	E9Q166	1460
683	G5BEY8	1368	Q8BI06	1361
684	G5B2Q4	1416	F8VPJ6	1459
685	G5C011	1405	Q80TH2	1402
686	G5C3R6	1265	Q8VDJ3	1268
687	G5BEM1	1462	B1AWN4	1474
688	G5BTE6	1379	Q9R1X5	1436
689	G5CA04	1432	O54991	1385
690	G5BX89	1213	B2RRD7	1212
691	G5AT53	2131	Q7TPM1	1486
692	G5B6V0	1425	Q61602	1583
693	G5BWN9	1899	Q8CJ19	1993
694	G5BIH5	1349	Q8CGB6	1400
695	G5BAY7	1233	Q9CU62	1233
696	G5BC48	1228	O35638	1231
697	G5AQ12	1322	Q6PCM1	1323
698	G5AYP1	1544	Q8VI47	1543
699	G5C253	1313	Q9ER74	1322
700	G5C5G8	1556	E9PYF4	1699
701	G5BFE0	1389	Q61830	1456
702	G5C6X0	1354	Q6PGC1	1365
703	G5AXB2	1318	P53564	1515
704	G5ALU8	1517	Q6NS59	1506
705	G5C5U2	1288	Q8K010	1288
706	G5BF68	1449	A2AQ92	1551
707	G5AN87	1136	Q6DIB5	1147
708	G5C8Z6	1965	Q9WUF3	1962
709	G5BNU2	1322	Q8BXA7	1320
710	G5B5F2	1283	O35973	1291
711	G5C3V1	1343	Q3UGF1	1341
712	G5BF97	1917	Q64511	1612
713	G5BTE9	1404	Q3TUF7	1407
714	G5BY43	1390	Q6P9K8	1431
715	G5BLT0	1214	Q9R0G7	1215
716	G5B1C2	1560	Q6A009	1767
717	G5CB89	1731	Q8CHG3	1679
718	G5B344	1601	P13864	1620
719	G5AX33	1366	P21271	1818
720	G5BCT5	1357	Q5SW19	1315
721	G5BIU3	1287	Q8BRT1	1286
722	G5AZH3	1214	Q7TMB8	1253
723	G5BBX1	1222	Q80TJ1	1355
724	G5CAG7	1660	Q6NZN1	1644
725	G5B5U8	1215	Q80X98	1228
726	G5BL69	1567	Q7TPQ3	1674
727	G5BZX0	1289	Q5XPI3	1314
728	G5BGB3	1230	Q6ZQ38	1230
729	G5AUR4	1835	A0A2I3BQG2	1825
730	G5C0V2	1373	Q6EDY6	1374
731	G5AWI9	1838	Q80U49	1574
732	G5BCD1	1257	Q148W0	1251
733	G5C7G9	1626	Q8BL06	1588
734	G5B1A6	1666	Q99MV7	1640
735	G5C9Y8	2725	F8VPN2	2785
736	G5AMI8	1658	P97433	1693
737	G5AY05	1482	Q8BX17	1502
738	G5BI42	1394	Q3UG20	1868
739	G5BG04	1287	Q5DW34	1296
740	G5ALV9	1311	Q6PIJ4	1296
741	G5BSA0	1244	O35954	1243
742	G5B9M8	1346	Q64514	1262
743	G5B4X0	1225	Q0VF55	1220
744	G5C1J8	1182	Q9CS84	1514
745	G5ATM7	1593	Q69ZR9	1610
746	G5B2S4	1507	Q9D2G5	1434
747	G5AJY0	1283	O88974	1307
748	G5BL40	1379	Q8K083	1302
749	G5B5F7	1337	Q5SUR0	1337
750	G5AUJ3	1342	P33609	1465
751	G5AWQ8	1438	Q922J3	1391
752	G5BNS3	1391	Q69ZK0	1650
753	G5BWN4	1453	E9Q2Z1	1453
754	G5CA68	1385	Q6P5D3	1388
755	G5BM62	1914	P35441	1170
756	G5BB84	1176	Q6PDG5	1213
757	G5APN0	1260	A6H5Y3	1253
758	G5C0H7	2411	Q571C7	2467
759	G5BX71	1243	Q9R0K7	1198
760	G5BT73	1207	Q6NWW9	1207
761	G5AQN9	1218	Q8CDG3	1220
762	G5B3E3	1246	A2AHJ4	1799
763	G5C1A9	1212	O35099	1380
764	G5BMK1	1544	Q3U3D7	1597
765	G5AKC3	1310	A2CG63	1314
766	G5B009	1404	Q8BL66	1411
767	G5C1Q0	1240	Q921M3	1217
768	G5BIB3	1206	E9PW37	1286
769	G5B161	1508	E9Q4X2	1504
770	G5BQ77	1246	Q6DID3	1268
771	G5ATD2	1366	Q9EQJ9	1476
772	G5BKR4	1329	Q7TNH6	1325
773	G5C8I1	1221	P14404	1232
774	G5AKI4	1252	P16283	1227
775	G5BN88	1223	A2A4P0	1244
776	G5AKS9	1802	Q9Z0J4	1429
777	G5BUX8	1426	Q64446	1462
778	G5BSB7	1162	P59997	1161
779	G5ASX0	1221	Q6Y7W8	1291
780	G5C4T4	1311	Q80TE7	1490
781	G5B6X6	1189	P0C090	1187
782	G5AVK6	1420	Q8K2X1	1416
783	G5B7I4	1450	Q3TRM4	1355
784	G5C967	1239	Q6GQV7	1239
785	G5BRE9	1409	P97798	1493
786	G5AM89	1240	P18826	1241
787	G5B165	1325	E9Q236	1325
788	G5BAF5	1206	P60469	1194
789	G5CA95	1864	Q8BQ33	1889
790	G5C0U3	1303	Q9QZC2	1574
791	G5BAL5	1218	Q7TT36	1310
792	G5C7A3	1366	P35917	1363
793	G5BPB6	1362	Q9Z0W3	1402
794	G5BVM6	1829	Q4QY64	1826
795	G5BY01	1283	E9Q271	1322
796	G5BZM9	1271	A2AWP8	1280
797	G5C3G9	1329	Q9Z148	1263
798	G5AMS6	1206	P70313	1202
799	G5C0A6	1292	Q6P5B0	1295
800	G5BE44	1513	O70133	1380
801	G5BC52	1360	O08648	1597
802	G5AL56	1294	Q64331	1265
803	G5BNF9	2002	P61407	2134
804	G5B3Q7	1464	P26361	1476
806	G5B5W7	1187	Q61543	1175
807	G5BB76	1199	Q8BGF7	1200
808	G5BJ34	1435	Q811B3	1600
809	G5BYC8	1747	Q6NV66	1788
810	G5C3E7	1943	Q7TSC1	2158
811	G5BFM5	1335	P35918	1367
812	G5B4U3	1734	Q62230	1695
813	G5BEM0	1323	Q8BMB0	1264
814	G5BNL9	1318	Q6PCN3	1308
815	G5BLU0	1250	Q3UYK3	1264
816	G5AW71	1433	E9PWW9	1441
817	G5C4L2	1379	Q58A65	1321
818	G5AT58	1530	Q9R0B6	1581
819	G5BW27	1159	Q9JLM4	1370
820	G5B5E0	1490	Q5NCY0	1641
821	G5C8L1	2804	E9Q5I3	4800
822	G5B6K5	1249	Q61810	1253
823	G5BQB1	1527	Q6ZQF0	1515
824	G5ARL8	1481	Q5BLK4	1491
825	G5BYN4	1232	Q6ZQ29	1240
826	G5ANB4	1363	P54276	1358
827	G5B7Z1	1314	Q5DTJ9	1315
828	G5BE10	1280	Q99P47	1310
829	G5BMX6	1378	Q9JJ28	1271
830	G5ATR6	1834	A2ASQ1	1950
831	G5BV11	1166	Q3UES3	1166
832	G5BVP5	1384	Q5SW75	1423
833	G5AN53	1305	E9Q8V6	1869
834	G5BEC0	1190	Q3UHD9	1186
835	G5C028	1184	E9Q3L2	2105
836	G5B5R8	1239	Q8K1X1	1223
837	G5BLL9	1243	A2RSQ0	1274
838	G5BLP9	1298	Q9WTL4	1300
839	G5BSS6	1210	B2RXQ2	1266
840	G5C8F6	2337	Q80T03	2850
841	G5BEH8	1751	A2AFR3	1320
842	G5CA96	1339	B7ZNG0	1348
843	G5C459	1133	P59470	1133
844	G5C7R0	1219	Q03350	1172
845	G5B7Q0	1326	A2A5K6	1337
846	G5BHE6	1880	Q8K389	1822
847	G5C1D7	1565	A2AKB4	1549
848	G5BFG7	1179	Q62018	1173
849	G5ALZ3	1607	B1AVK5	1691
850	G5C188	1672	Q3TDN0	1521
851	G5AXT4	1504	E9Q3G8	1462
852	G5AYP2	1598	Q6TXD4	1580
853	G5C058	1593	Q3UHU5	1945
854	G5BDT3	1231	Q8BWJ3	1235
855	G5BAR7	1191	Q91UZ1	1175
856	G5C9F6	1684	Q6NSW3	1687
857	G5AS20	1147	P70704	1164
858	G5BDK0	1305	P09470	1312
859	G5BIM7	1441	Q5SSZ5	1440
860	G5BW94	1212	Q80Y50	1208
861	G5BNM3	1435	Q8R4P9	1501
862	G5APR6	1177	Q920I9	1489
863	G5C7T8	1158	Q8BY87	1376
864	G5AND4	1140	Q8K400	1152
865	G5ANV4	1410	P55937	1487
866	G5AN49	1201	Q9EPE9	1200
867	G5BGU6	1201	A2A484	1235
868	G5C9E7	1236	P35569	1233
869	G5AQ52	1612	Q8C0T9	1614
870	G5AP07	1279	Q62255	1320
871	G5B4Q6	1149	P97490	1249
872	G5BTQ9	1311	O35604	1277
873	G5BWG2	1130	P35436	1464
874	G5B546	1261	Q9WVQ1	1275
875	G5BCH4	1239	Q8CGI1	1231
876	G5BYI1	1324	Q6ZPR6	1352
877	G5AQ94	1147	E9PXF0	1157
878	G5ASI7	1340	E9QA22	1323
879	G5B1R9	1268	Q8BHZ4	1262
880	G5BTG2	1150	Q99PU8	1217
881	G5BSN4	1426	Q6PDJ1	1288
882	G5C984	1133	A0A0A6YY83	1255
883	G5BKV2	1168	Q9ESJ0	1151
884	G5B202	1275	Q0V8T9	1304
886	G5C6R8	1679	E9Q7P1	1613
887	G5C9N1	1402	Q62077	1302
888	G5C7X8	1367	Q80TI1	1356
889	G5ALN3	1233	Q3UPL0	1230
890	G5B4Y4	1132	Q62120	1129
891	G5AU43	1167	Q01341	1165
892	G5AP08	1148	P98195	1146
893	G5BAR9	1135	Q9Z1B3	1216
894	G5AQ82	1285	Q8CG47	1286
895	G5B3Z0	1417	Q00519	1335
896	G5BKC1	1160	Q9CW03	1217
897	G5BLY7	1395	Q8CIP5	1345
898	G5C6T7	1389	Q8CGB3	1411
899	G5AYG6	1144	Q3U1J4	1140
900	G5BH13	1175	Q8CHE4	1687
901	G5C464	1153	Q3UMB9	1173
902	G5AK15	1168	Q6GQT9	1214
903	G5ALV8	1166	Q3UTQ7	1184
904	G5B3B5	1651	L0N7N1	1674
905	G5BJU1	1195	Q91XS1	1190
906	G5CAP6	1408	Q8K2Z4	1392
907	G5B625	1159	Q6PAJ1	1270
908	G5BJF7	1308	Q3U3C9	1213
909	G5B3Z1	1378	O54827	1508
910	G5BF28	1497	Q3TYD6	1471
911	G5B2J4	1121	E9PZ26	1189
912	G5AUD0	1619	Q8CAF4	1587
913	G5BAR3	1591	G3UVV3	2246
914	G5B2E4	1102	P70211	1447
915	G5BCN4	1190	Q148V7	1216
916	G5B4L2	1341	P58459	1104
917	G5C8V8	1477	P97820	1233
918	G5BFF8	1158	Q9ESC8	1160
919	G5CAK1	1473	Q07563	1470
920	G5BE14	1223	Q4VC17	1219
921	G5BV78	1188	E9Q6Y8	1344
922	G5AN61	1213	Q66K08	1184
923	G5B1E4	1248	Q8K1N2	1249
924	G5BK12	1501	Q3U3T8	1523
925	G5BNU5	1179	P59509	1210
926	G5AU12	1308	Q6GQX2	1323
927	G5AQS9	1373	Q8BMG7	1366
928	G5C3U2	1761	F8VQG7	1678
929	G5C398	1496	G3X9M3	1254
930	G5BKJ1	1301	A0A2R8VKG2	2099
931	G5AJV1	1125	Q924Z6	1125
932	G5BDV6	1248	Q0VBN2	1207
933	G5BRK0	1050	Q6P1E1	1072
934	G5BYG7	1145	Q80TF3	1145
935	G5AWC9	1108	E9Q634	1107
936	G5APV9	1211	Q8K296	1196
937	G5B692	1260	Q8CHB8	1328
938	G5BMD1	1130	Q8BYR2	1129
939	G5C3H3	1238	Q6NZR5	1244
940	G5CBJ6	1145	Q8VHH7	1145
941	G5ATU5	1322	P35969	1333
942	G5ALU1	1346	Q99NE5	1463
943	G5ALA0	1168	Q6DFW5	1175
944	G5B7Q2	1107	Q91V14	1138
945	G5ALE4	1233	Q5XF89	1219
946	G5BSN6	1350	P52332	1153
947	G5B0Q1	1283	E9PUN6	1931
948	G5AS38	1142	E9PVB5	1198
949	G5BXG2	1237	E9PUQ8	1220
950	G5B6Q5	1204	P51432	1234
951	G5AY68	1091	Q80U78	1189
952	G5BM17	1390	Q80TE0	1409
953	G5ATD8	1182	O88904	1210
954	G5B800	1125	Q8CH18	1146
955	G5AWJ5	1108	Q9QYE5	1247
956	G5C6R7	1406	Q9DAI6	1403
957	G5AMM6	1226	Q01279	1210
958	G5B556	1305	Q80WC1	1314
960	G5CAK9	1161	B2RXC1	1133
961	G5BYD3	1502	E9PYH6	1716
962	G5BBC0	1252	O54774	1199
963	G5ANJ6	1387	Q571I4	1373
964	G5B447	1145	Q5RJH6	1138
965	G5AQQ8	1224	O08808	1255
966	G5B044	1118	B1AY10	1114
967	G5AQG4	1140	Q06806	1134
968	G5BEL2	1622	Q8K441	1624
969	G5BZ22	1117	Q8BMQ3	1127
970	G5AUV9	1509	Q8K3H5	1613
971	G5C9E9	1672	Q9QZR9	1682
972	G5BK40	1861	Q9JIM3	1537
973	G5B0W8	1488	F8VPZ5	1481
974	G5C3X6	1158	Q3V1H3	1159
975	G5AKI7	1727	D3YYU8	1804
976	G5BX94	1084	Q812A2	1099
977	G5ARS5	1133	Q4VGL6	1130
978	G5B371	1382	B8QI36	1187
979	G5CAK3	1524	E9Q7R9	1682
980	G5AXG2	1545	O08788	1281
981	G5BMS4	1239	Q05D44	1216
982	G5C7A9	1227	Q5SVR0	1263
983	G5AWI0	1296	Q14BI7	1383
984	G5C084	1879	E9Q4Y4	2514
985	G5AZA7	1173	Q8BND3	1181
986	G5B1L5	1073	Q62217	1077
987	G5B560	1094	Q9QZR5	1196
988	G5BW92	1104	O35071	1100
989	G5C666	1307	Q3V3V9	1296
990	G5BDC6	1098	Q80X50	1107
991	G5BRX4	1279	P70424	1256
992	G5C004	1393	Q62028	1487
993	G5B6S0	1105	Q8BIV3	1105
994	G5AYZ8	1111	Q9Z103	1108
995	G5CA92	1214	P54099	1218
996	G5BBJ0	1531	D3YU50	1127
997	G5AN51	1045	Q80T91	1091
998	G5B120	2343	Q6GYP7	2035
999	G5BAD3	1332	Q7TT37	1333
1000	G5B9C6	1240	Q6ZQB6	1129
1001	G5C8Q9	1321	Q9QY30	1321
1002	G5ALX9	1470	P30415	1453
1003	G5C1Y9	1076	Q6P5F9	1071
1004	G5B2P5	1137	Q8K0T7	2210
1005	G5BJD6	1094	O55201	1082
1006	G5C0E8	1391	F6S200	1446
1007	G5BUQ8	1664	Q8BGE5	2021
1008	G5B431	1379	Q6P9L6	1387
1009	G5BB80	1067	Q8BTI7	1076
1010	G5CBI8	1806	Q80V70	1572
1011	G5C8Y9	1363	A2RT67	1274
1012	G5BRP7	1269	Q8R4D5	1104
1013	G5BMS3	1252	Q920Q2	1249
1014	G5BPQ5	1143	Q3U1N2	1130
1015	G5BY72	1271	Q6PG95	1285
1016	G5C5H2	1345	Q8CDN9	1456
1017	G5AV98	1801	Q2EMV9	1817
1018	G5BG40	1247	Q8VIM6	1809
1019	G5C6R2	1289	Q7TS63	1237
1020	G5ARX9	1087	Q60751	1373
1021	G5ARU9	1207	O35595	1182
1022	G5C484	1602	A6H619	1682
1023	G5BBC1	1845	Q6XZL8	1540
1024	G5AZ38	1764	P98197	1187
1025	G5B626	1118	Q2KN98	1118
1026	G5BK73	1228	P70392	1189
1027	G5BZG7	1292	P08121	1464
1028	G5ALG5	1029	Q6NV83	1029
1029	G5BK29	1171	E9Q8T2	1174
1030	G5BYE2	1268	Q6NWV3	1182
1031	G5BY32	2194	E9PY61	2293
1032	G5C5R2	1115	P59281	1107
1033	G5AV92	1094	P84309	1262
1034	G5C7J7	1141	Q4JIM5	1182
1035	G5C153	1901	Q62417	1290
1036	G5ASI6	1411	D3Z4R1	1434
1037	G5AQR2	1215	F7BJK1	1077
1038	G5BV43	1192	E9Q612	1226
1039	G5C836	1173	Q9D3E6	1258
1040	G5AQU8	1459	Q6ZPJ3	1288
1041	G5BL38	1068	Q8CGV9	1081
1042	G5B4Q7	1134	Q9QWY8	1147
1043	G5B3N8	1266	P27671	1262
1044	G5BQU1	1214	P11627	1260
1045	G5BNB3	1263	Q8VHK1	1201
1046	G5BDC9	1134	P98199	1209
1047	G5BKZ1	1047	Q6VVW5	1047
1048	G5AUT4	1250	Q9WTR2	1291
1049	G5APM0	1238	P10493	1245
1050	G5AXW3	1290	Q32MD9	1250
1051	G5CAB5	1156	Q8BRK9	1152
1052	G5AJW7	1238	P21440	1276
1053	G5BQB8	1141	Q64700	1135
1054	G5BFV3	1047	Q920B9	1047
1055	G5BTU4	1133	Q8VHR0	1134
1056	G5AKB9	1421	E9Q368	1579
1057	G5BBA8	1181	Q61738	1179
1058	G5BWK3	1278	Q8CIE6	1224
1059	G5AU18	1082	Q9WVJ0	1095
1060	G5BUW5	1137	Q924W7	1134
1061	G5B7Z0	1057	Q6PAV2	1057
1063	G5B7E9	1077	Q8BPM0	1077
1064	G5BXG5	1465	Q9ES52	1191
1065	G5BM51	1375	A2ARP1	1436
1066	G5B6X3	1069	A2AWA9	1064
1067	G5AYY0	2162	Q91ZB0	2144
1068	G5B1R8	1650	Q924C5	1678
1069	G5BMC3	1414	P59808	1230
1070	G5ATY3	1140	Q8JZR6	1089
1071	G5B002	1129	P70700	1135
1072	G5BFY0	1048	Q9WTZ2	1052
1073	G5C3G3	1144	Q9Z1Q9	1263
1074	G5BTA2	1040	P97496	1104
1075	G5B618	2064	P56716	2095
1076	G5C9K0	1089	Q6ZPS6	1085
1077	G5BCI4	1372	Q8BVE8	1365
1078	G5AX19	2235	E9PWM3	2356
1079	G5BGN5	1139	Q8BPQ7	1093
1080	G5BCW0	1063	Q9WTI7	1063
1081	G5AZ82	1183	Q8CCH7	1151
1082	G5AJL2	1040	Q3UHC7	1189
1083	G5AQ99	1070	Q8BTI9	1064
1084	G5AYN1	1340	Q8C033	1345
1085	G5BRE2	1098	Q62136	1176
1086	G5B0L4	1143	Q91V92	1091
1087	G5C1G3	1033	P42337	1068
1088	G5BPG3	1107	Q68FD7	1165
1089	G5AMS5	1208	O35219	1162
1090	G5BIK8	1303	Q6T3U4	1333
1091	G5C3E8	1131	Q9Z1R2	1154
1092	G5C572	1498	P59240	1425
1093	G5B360	1208	Q6Q477	1205
1094	G5B0Z5	1607	Q80WE4	1774
1095	G5B925	1082	Q810B6	1169
1096	G5AWH7	1088	Q62415	1087
1097	G5B397	1048	Q91YE6	1041
1098	G5AY65	1532	Q1W617	1475
1099	G5BSC6	1256	Q6A4J8	1103
1100	G5BPM1	1595	Q6GQT1	1474
1101	G5BX57	1091	Q91Z67	1071
1102	G5BZY1	1106	S4R1W5	1118
1103	G5C9R2	1172	Q8C176	1104
1104	G5BXL8	1070	Q8C5X1	1059
1105	G5C3Z0	1182	A3KGB4	1114
1106	G5C4K5	1571	B2RX12	1523
1107	G5BBM7	1173	E9Q6R1	1167
1108	G5BCL7	1725	E9Q043	1732
1109	G5BG19	1148	Q3TLI0	1259
1110	G5AVJ8	1025	P28660	1128
1111	G5BXI2	1056	Q64436	1033
1112	G5ALG1	1070	Q91Z69	1062
1113	G5B8C1	1397	Q6ZQ06	1403
1114	G5B1W9	1236	Q8CIH5	1265
1115	G5B2N1	1046	Q8CGY8	1046
1116	G5BF26	1187	Q80VP0	1166
1117	G5BK54	1050	E9PXQ7	1057
1118	G5ANJ0	1089	Q9R0Z9	1092
1119	G5B098	1131	Q91ZV8	1336
1120	G5B1A1	1543	E9PX39	1209
1121	G5CA91	1327	Q8K368	1330
1122	G5AUY2	1347	Q80X82	1284
1123	G5AZA3	1059	Q80U58	1066
1124	G5C2C3	1443	O70167	1506
1125	G5BXD9	2138	E9Q238	1360
1126	G5C841	1039	Q5SFM8	1060
1127	G5AUA8	1455	A6X8Z5	1425
1128	G5BR23	1079	Q76KF0	1073
1129	G5BK50	1012	Q80YA9	1032
1130	G5B967	1091	Q9JIL5	1547
1131	G5C8A4	1173	Q8CFC2	1127
1132	G5BMI1	1032	Q8K394	1128
1133	G5B2M1	1137	Q4G0F8	1135
1134	G5C6W9	1040	Q9CZU3	1040
1135	G5C5B2	1068	Q9EPU0	1124
1136	G5AJV3	1736	Q8C753	1610
1137	G5BVJ8	1001	Q5F2E8	1001
1138	G5C2D6	1104	Q9JHG7	1102
1139	G5AYR3	1627	Q99KW3	2014
1140	G5C5S3	1363	Q6NZL6	1363
1141	G5C1D0	2147	J3QNE4	1664
1142	G5C5K1	993	Q91ZW3	1051
1143	G5BM29	1677	O88466	1888
1144	G5B6U5	1067	Q69ZA1	1511
1145	G5BZI0	1156	Q8BU30	1262
1146	G5ASM6	1349	Q61595	1327
1147	G5AZQ6	1026	Q6PIC6	1013
1148	G5ASP8	1159	P70388	1312
1149	G5AZF9	1065	Q02053	1058
1150	G5C9Z1	1411	O09053	1401
1151	G5BWK9	1146	Q6PIE5	1020
1152	G5BCR1	1086	Q61941	1086
1153	G5ASN8	1156	Q9Z0Z4	1157
1154	G5AKD4	1021	O88532	1074
1155	G5B0Q3	1200	Q6RHR9	1471
1156	G5CA47	1214	A2ANX3	1194
1157	G5BP46	1104	Q5SXA9	1104
1158	G5BJM9	979	Q6PFD5	977
1159	G5AU14	1035	Q6ZPF4	1028
1160	G5BED8	1038	Q80TM6	1044
1161	G5BEZ7	1127	Q8C0D5	1127
1162	G5BNL5	1050	Q8BKG3	1062
1163	G5C5N5	1426	Q8C0S4	1314
1164	G5C350	1094	Q8BKC5	1097
1165	G5BD19	1206	Q6PGF5	1284
1166	G5AVN5	986	Q03137	986
1167	G5BI08	1036	Q3V0C5	1052
1168	G5B9P1	1053	Q9EPK7	1087
1169	G5BT75	1075	Q9Z280	1074
1170	G5AV57	1225	Q7TPD3	1470
1171	G5B0B9	1392	Q8K442	1620
1172	G5BEC9	1032	P33175	1027
1173	G5B4T7	1159	Q7TT23	1179
1174	G5BZU8	1121	Q99ME2	1125
1175	G5B6P6	1491	Q4QRL3	1481
1176	G5BEA5	1146	Q6PFF0	1209
1177	G5BR17	1099	P55014	1095
1178	G5BIL1	1038	Q60597	1023
1179	G5BX77	1407	Q80V62	1450
1180	G5BHL6	1066	E9Q735	1028
1181	G5BDH9	1124	Q6ZPJ0	1128
1182	G5AWA4	1278	Q925T6	1127
1183	G5BZX9	1389	Q62190	1378
1184	G5BDR6	1068	Q9ES34	1070
1185	G5BVJ1	1004	Q5SPL2	1003
1186	G5BXT4	1151	Q80TT2	1134
1187	G5APD4	1208	Q7TPV2	1204
1188	G5C840	1129	Q8BMJ2	1178
1189	G5AWE7	1178	Q148V8	1209
1190	G5BJS7	1046	O35464	1031
1191	G5C0K9	1157	Q7TSH3	1157
1192	G5C7I2	1134	Q64727	1066
1193	G5AZ16	1256	O35206	1367
1194	G5B6B0	2138	E9QAT4	2357
1195	G5B2D2	1336	Q80VA5	1289
1196	G5BWL4	1133	Q05BQ1	1179
1197	G5C9X9	1364	O55103	1391
1198	G5C7M6	1189	Q8C341	1250
1199	G5B1L8	1019	Q8VI51	1219
1200	G5BIP3	1145	Q9WTU0	1096
1201	G5ALB1	2280	O54967	1055
1202	G5BJC6	1315	Q69Z28	1222
1203	G5C9J8	1275	Q5BL07	1284
1204	G5AT38	1165	Q9EP53	1161
1205	G5C0L3	1071	Q5DTH5	1084
1206	G5C5G5	1094	Q8BYJ6	1307
1207	G5AX16	1261	Q6I6G8	1578
1208	G5B838	992	B1AZP2	992
1209	G5BLP0	1541	O88322	1403
1210	G5C891	990	Q8VE18	991
1211	G5BIR6	2034	E9Q8Q6	1531
1212	G5C3C0	1041	G3X8X0	1044
1213	G5BLR1	1238	B1AUR6	1238
1214	G5BJC5	1964	E9Q286	2241
1215	G5BR73	1868	C3VPR6	1915
1216	G5BEG7	1051	Q7TPS5	1016
1217	G5B275	1077	Q91WF3	1077
1218	G5AY99	1187	Q8C2E7	1159
1219	G5BBK1	1731	Q78DX7	2340
1220	G5BHZ5	964	P54763	986
1221	G5C2N9	1607	E9Q7D5	1581
1222	G5BNZ9	1158	Q3UGM2	1111
1223	G5B9T0	1000	Q6NZN0	1012
1224	G5BCK3	1378	Q99KY4	1305
1225	G5BUV2	1055	Q8BX90	1198
1226	G5B0D6	1194	Q3LR78	1197
1227	G5BBH4	1074	O88879	1249
1228	G5C3H1	1215	B8JJN0	1276
1229	G5AQF5	1024	Q8BW72	1064
1230	G5BBZ5	1037	Q99MR1	1044
1231	G5ATA4	1448	P39061	1774
1232	G5BM36	1170	Q3UVR3	1243
1233	G5BY94	1009	Q9QVP9	1009
1234	G5BMS2	1135	P51827	1254
1235	G5BHI3	1077	Q6NZM9	1076
1236	G5BHH6	1519	O54943	1257
1237	G5BU53	1698	E9QAE1	1909
1238	G5AYM8	1036	Q8BJ42	1059
1239	G5C205	1563	E5FYH1	1653
1240	G5BIP4	1122	Q6A0A9	1112
1241	G5CAK0	1240	O54988	1233
1242	G5BA94	1121	Q8CC88	1905
1243	G5BKT2	1587	A0A338P6S8	1637
1244	G5B1R3	1050	Q9JME5	1082
1245	G5BCF6	1596	B2KF50	1429
1246	G5BJ06	972	O08810	971
1247	G5B450	1253	Q61092	1191
1248	G5C1L2	1458	A0A1Y7VMP7	1443
1249	G5B2V6	1089	P59111	1102
1250	G5C6B0	997	Q9ESZ8	998
1251	G5AV60	1023	Q3V1N1	1048
1252	G5C7V8	1020	Q02788	1034
1253	G5BEZ3	1417	O54824	1322
1254	G5B827	1066	Q64701	1063
1255	G5B732	1275	Q80TJ7	1023
1256	G5C687	1070	P97305	1075
1257	G5BA59	982	Q3TTA7	982
1258	G5BXF2	1194	D4QGC2	1135
1259	G5B9P7	1179	Q61645	1182
1260	G5BAF3	1250	Q7TN37	1213
1261	G5BRV3	1173	Q9CTG6	1169
1262	G5C2E6	1144	Q9JJH7	1158
1263	G5B6N4	2029	Q6P4T0	1914
1264	G5ALQ9	1068	Q61739	1091
1265	G5BDF3	956	Q05895	956
1266	G5BXQ8	1138	Q6AZB0	1110
1267	G5BXR4	1989	Q0VAV2	1960
1268	G5BLY4	1174	A3KGF7	1181
1269	G5BNA2	1090	B2RUP2	1085
1270	G5BED1	1007	Q3TY92	1003
1271	G5BL12	953	Q8CBF3	984
1272	G5C7B9	1142	Q8C9W3	1213
1273	G5ATK8	1860	Q3UQ44	1575
1274	G5BAM1	1173	Q61087	1168
1275	G5BI00	1240	Q6PCS8	1258
1276	G5C8S0	1059	Q80U95	1083
1277	G5ALQ5	1126	P70232	1209
1278	G5B0U6	959	Q8BXR9	959
1279	G5BQL3	1085	Q3U1V8	1077
1280	G5AW59	1659	Q6ZQ08	2375
1281	G5B3X0	1303	Q3URV1	1296
1282	G5ATG3	979	Q810B9	980
1283	G5BPR9	1821	Q9EPQ8	1987
1284	G5ATA7	1033	Q04857	1025
1285	G5B9E6	1069	Q80U19	1115
1286	G5AKA9	1131	Q8CHC8	1165
1287	G5BQT7	1738	Q9QY40	1902
1288	G5BWB3	1133	Q9DBD5	1123
1289	G5B435	1160	P27046	1150
1290	G5AV11	1151	Q9DBV3	1145
1291	G5C777	1035	Q80YQ2	1367
1292	G5AZZ1	1191	Q80XC6	1172
1293	G5C9U9	1089	P26618	1089
1294	G5CBC2	950	Q9DBR1	951
1295	G5B4L3	1071	P70248	1099
1296	G5AVQ3	1036	Q920B0	1035
1297	G5C2W5	1119	Q62141	1098
1298	G5BXG1	1238	Q8BWR4	1235
1299	G5BSX4	1043	Q8K093	1025
1300	G5C0A2	1367	F8VPQ2	1261
1301	G5BXR1	1426	Q8BMA5	1420
1302	G5BKW1	1228	Q9CU65	1376
1303	G5AVH2	1084	Q8CG46	1101
1304	G5AKF4	955	Q9WV18	960
1305	G5AV16	1265	Q0GGX2	1363
1306	G5AU70	996	Q6PGB8	1046
1307	G5BZT2	984	Q6PHS9	1154
1308	G5B9N4	971	Q9ERK4	971
1309	G5C4B9	990	Q80V86	995
1310	G5AMT1	1657	P13808	1237
1311	G5C9J2	1027	Q9DBR7	1029
1312	G5AQP6	1138	Q5RJF7	1116
1313	G5B2D4	1024	Q61330	1040
1314	G5AQF2	963	Q8K0C1	963
1315	G5AY08	998	Q6ZQ58	1072
1316	G5BM84	1077	Q6NZL8	1018
1317	G5BVD0	979	F8VPP8	982
1318	G5BBU0	1029	Q69ZX6	1030
1319	G5B047	1135	Q8R5K4	1152
1320	G5B131	1044	P15919	1040
1321	G5AKT0	947	Q3UVC0	959
1322	G5B8L7	1194	P59242	1191
1323	G5BL51	1229	Q6F3F9	1165
1324	G5CBL1	1361	Q8BZ32	1370
1325	G5BV05	1020	Q9JHR7	1019
1326	G5APG5	1025	F8VPK8	1237
1327	G5BFJ7	993	Q8VDN2	1023
1328	G5ARY6	974	E9Q4D1	1122
1329	G5C019	1052	G5E8B9	1050
1330	G5BBI6	940	Q8C5H1	955
1331	G5BEU3	1021	Q9WVM6	1012
1332	G5AMY0	1172	P98200	1148
1333	G5BB87	1093	Q3U7R1	1092
1334	G5C325	1027	Q8BIH0	1057
1335	G5BM68	1051	D3Z649	1135
1336	G5BTB4	959	P54754	993
1337	G5BPQ3	1281	Q9D4I2	1268
1338	G5AMN4	1044	E9Q9Q2	1135
1339	G5BPW3	1308	Q8CIS0	1159
1340	G5B5X1	952	Q8C0M0	992
1341	G5C7K6	982	Q9QUQ5	974
1342	G5BGK3	1292	P46735	1107
1343	G5BC17	1102	Q9ET54	1408
1344	G5B4Q0	1156	Q8CBD1	1161
1345	G5AYX9	992	Q8CFI0	1004
1346	G5B3J6	970	Q9QX29	975
1347	G5BM05	974	Q8R307	973
1348	G5AYZ3	1093	O70228	1047
1349	G5B2I6	1205	Q99MV5	1187
1350	G5C396	1119	P05622	1098
1351	G5CAJ8	1079	O89032	1124
1352	G5C1U0	1087	E9PW83	1143
1353	G5B797	1122	Q9Z1A9	1134
1354	G5BXC1	1101	Q9JJI6	1093
1355	G5CBA1	1404	Q99PL5	1605
1356	G5B1A8	1704	E9PYK3	1969
1357	G5B7T7	1731	B1AYB6	1498
1358	G5B1W6	1440	E9PZM7	1456
1359	G5C351	991	F8VPU2	1048
1360	G5BZF4	1465	Q8CGE9	1381
1361	G5BWQ8	1216	Q6P9Q6	1216
1362	G5C1P8	1079	Q7TMC8	1090
1363	G5B225	1184	Q9R117	1184
1364	G5AT60	1094	P00520	1123
1365	G5B7Z9	2011	Q3URK3	2007
1366	G5BEE8	1233	Q9Z2I4	1366
1367	G5BCU0	1050	Q80U12	1005
1368	G5C0N2	1075	Q68FE9	1030
1369	G5BQV6	1013	A2AFS3	1009
1370	G5AYH9	1010	Q8CHT3	1018
1371	G5AV95	1002	Q60519	1093
1372	G5BDM8	940	Q8K1S2	956
1373	G5BTG3	967	Q8CGF7	1100
1374	G5BZI7	1003	Q6PHS6	957
1375	G5BUE3	953	Q9JIF7	953
1376	G5ARM4	1040	Q641K1	1218
1377	G5AUV1	980	Q8BMI0	1194
1378	G5C1S5	1257	O35607	1038
1379	G5C878	1114	Q64430	1491
1380	G5BRD7	1028	Q8R429	994
1381	G5BXP6	1029	Q04692	1021
1382	G5ANC6	975	Q5DTM8	973
1383	G5AVD2	1121	Q9CXK9	1231
1384	G5BVM9	1228	P29477	1144
1385	G5BR76	1030	P59158	1002
1386	G5AWQ1	1029	O70405	1051
1387	G5C8S3	1136	Q6DFV1	1138
1388	G5B6Y0	1655	Q9Z2U2	2698
1389	G5B1Y6	1992	Q5QNQ9	1845
1390	G5BWF2	1041	Q80U30	1036
1391	G5C1D8	956	Q7TQF2	950
1392	G5C3R2	1533	Q70E20	1403
1393	G5BH62	1044	O08747	931
1394	G5BE28	963	Q61768	963
1395	G5CBC0	1238	Q8CEL2	1252
1396	G5BHK3	1431	Q5DU05	1446
1397	G5BK77	1550	Q80U44	1528
1398	G5AW27	1249	Q8CGF1	1266
1399	G5CB42	1163	Q6NXJ0	1187
1400	G5C8Y8	1069	P34152	1090
1401	G5BBV4	2043	E9Q7C4	1971
1402	G5AVW3	1151	Q64096	1149
1403	G5C655	1140	Q6P9Q4	1197
1404	G5AXG3	1085	E9Q3M5	1116
1405	G5B6J7	1043	P46062	1037
1406	G5BED5	1036	P47806	1111
1407	G5BJQ7	1111	Q8CDI6	1109
1408	G5AXQ4	1000	Q6P4U0	1607
1409	G5BF43	1221	Q0QWG9	1203
1410	G5BI94	1280	Q60988	1262
1411	G5BQX9	1139	Q62469	1178
1412	G5BUX1	984	Q9JJS0	997
1413	G5BLH5	1015	Q3V0G7	1038
1414	G5BBR6	989	Q3U2I3	975
1415	G5C538	1067	O35904	1043
1416	G5BLL5	1042	Q7TMY7	1010
1417	G5BRR3	1039	Q8BW70	1042
1418	G5B3U8	2920	Q8R526	2615
1419	G5BAI6	1034	A2ARA8	1062
1420	G5AY62	969	Q91W43	1025
1421	G5BTC3	1247	Q6NZJ6	1600
1422	G5BI20	1351	Q99NH2	1333
1423	G5BN73	1599	Q9Z2V6	1113
1424	G5BRY6	1027	Q2UY11	1141
1425	G5BWQ4	1106	Q3TES0	1195
1426	G5B0I2	1048	Q3UIL6	1118
1427	G5CBL5	914	O88508	908
1428	G5AX01	955	Q80TL1	1090
1429	G5B7R5	1050	A2APV2	1086
1430	G5BVW1	1178	B9EJ80	1147
1431	G5ASK3	1239	Q9JIX8	1338
1432	G5C2S3	959	Q05AA6	957
1433	G5BJW7	1193	B2RX88	1205
1434	G5ALZ1	1021	Q8BSS9	1257
1435	G5BY34	1258	Q69ZH9	1483
1436	G5C664	1322	Q68FE6	1223
1437	G5BFU8	1007	Q9QX96	1004
1438	G5ALX3	1238	Q3V129	1303
1439	G5B293	1070	Q924T7	1066
1440	G5BEU6	1059	Q5SXY1	1067
1441	G5BEX6	1075	P13595	1115
1442	G5B5W3	983	Q8BGQ7	968
1443	G5BER7	960	Q7TPD0	1041
1444	G5C3V0	1454	P35601	1131
1445	G5AK81	1016	O88343	1079
1446	G5ARR7	1577	Q9R0G8	1455
1447	G5BBI0	1190	A2RSJ4	1457
1448	G5C7E4	1056	B2RRE7	1107
1449	G5BQF9	1045	Q8VCD7	1054
1450	G5B053	1355	Q6NWW5	1356
1451	G5BD30	951	Q62381	1013
1452	G5B222	997	Q8C7R4	1053
1453	G5C6S7	1368	P61622	1188
1454	G5B1Y3	978	Q80YY7	953
1455	G5C252	934	Q80TQ2	952
1456	G5BIK1	1092	Q640N1	1128
1457	G5C159	962	Q8BLI4	958
1458	G5B503	919	Q9WVL6	918
1459	G5C6E8	1289	Q80YR7	1315
1460	G5AYF8	1029	Q6WQJ1	1044
1461	G5B6Z4	946	Q8BHY8	964
1462	G5C833	1162	B2RXC8	1150
1463	G5BYK3	1000	Q3U319	1001
1464	G5AQX0	1017	Q9Z2B5	1114
1465	G5BMX5	1042	Q80Y17	1036
1466	G5C6F8	955	Q569Z6	951
1467	G5BDI0	956	Q9EQY0	977
1468	G5AMN2	979	Q80UJ7	981
1469	G5B4F2	1086	P59759	1080
1470	G5BH91	915	Q6P2B1	923
1471	G5BYN0	910	Q4V9Z5	910
1472	G5BHZ9	984	O09127	1004
1473	G5AW69	951	Q8CIM8	964
1474	G5BA70	1003	A2AHL1	981
1475	G5C600	1012	Q9JLC4	1167
1476	G5B8H6	1493	Q769J6	1426
1477	G5B1A7	1347	Q569L8	1344
1478	G5BDJ1	935	Q810A7	929
1479	G5AVH8	1151	Q9Z0U1	1167
1480	G5BW56	1243	Q7TT28	1213
1481	G5BNT7	931	O35375	931
1482	G5BZL9	989	Q8C7X2	997
1483	G5BF78	1127	P59328	1117
1484	G5BYU7	985	Q8C7B8	1101
1485	G5BID3	1024	P11688	1053
1486	G5ARI9	899	Q8R5H1	981
1487	G5APM7	894	Q9JI91	894
1488	G5BNK2	1077	Q8CHH5	1074
1489	G5AXZ3	998	E9Q7L0	1029
1490	G5BFG6	936	Q62448	906
1491	G5B049	1127	Q91VX2	1132
1492	G5BBV1	982	Q9EST3	983
1493	G5C1A7	918	Q8K019	919
1494	G5BB59	1045	O88329	1043
1495	G5BYZ1	1017	Q99K41	1017
1496	G5BNJ8	1167	Q8BXJ2	1205
1497	G5BQL0	1025	Q8BM75	1188
1498	G5BMZ2	1102	Q80TG1	1036
1499	G5BVK4	1097	Q6P6L6	1058
1500	G5AZB4	1027	Q924W5	1097
1501	G5C1C9	1115	Q8K1H1	1086
1502	G5AQA3	905	O55029	905
1503	G5BNG3	1410	G5E8Q8	1348
1504	G5BAN1	958	Q60603	989
1505	G5AN00	934	Q9Z1T2	963
1506	G5AK12	1805	O35379	1528
1507	G5ATL2	973	B8JK39	1036
1508	G5BK27	1066	E9Q444	1094
1509	G5BTA5	1208	Q6GQT6	1276
1510	G5BHN4	915	Q91W86	941
1511	G5BC37	1032	Q6NXL1	1032
1512	G5BPM4	1049	Q64028	1012
1513	G5BVL5	955	Q5SYD0	1006
1514	G5ATI6	1515	A2AP18	1501
1515	G5B928	998	Q64518	1038
1516	G5CAN5	995	Q8CFW1	1002
1517	G5ALQ7	1021	Q07409	1028
1518	G5B758	1013	P97386	1015
1519	G5BZ73	1051	A6H6S0	1050
1520	G5B5H1	1130	Q8BUM9	1132
1521	G5AY21	1067	Q8BWQ6	963
1522	G5BNB1	1047	Q3TJ91	1027
1523	G5BCF4	1083	P59672	1150
1524	G5AQ66	997	Q99ML9	989
1525	G5C1N8	1026	E9Q2I4	1089
1526	G5B5C3	994	Q5F293	982
1527	G5BE31	1067	Q64318	1117
1528	G5AYX1	994	P58660	1021
1529	G5BAB4	949	Q8C3F2	1091
1530	G5B9G2	922	Q0PMG2	956
1531	G5AMW2	897	Q99JP0	894
1532	G5B6T4	1032	Q8K411	1036
1533	G5C247	1074	P51829	1099
1534	G5BB51	1005	Q923Q2	1113
1535	G5BI13	904	Q6ZQ89	909
1536	G5BRK8	1044	Q9EPL8	1038
1537	G5AV48	957	P54761	987
1538	G5AY13	906	P23818	907
1539	G5C8A2	1718	Q80UK8	1198
1540	G5AKA5	1120	P59438	1126
1541	G5BPH9	1414	Q9WVL3	1083
1542	G5ASV5	916	Q3TXS7	953
1543	G5ATE4	980	Q99PP7	1142
1544	G5AZF8	936	Q99KG3	930
1545	G5BZ12	962	Q6VH22	1749
1546	G5BMT7	979	Q9EPW0	939
1547	G5C8T1	1106	Q80U87	1080
1548	G5AMQ9	1044	P30999	938
1549	G5BTR7	942	Q80SY4	1006
1550	G5C8C4	1184	Q0VGM9	1203
1551	G5AL54	1108	Q6P7W0	1132
1552	G5ALK9	1431	Q8R422	1442
1553	G5AYL5	985	Q7TQK1	966
1554	G5BHA6	905	Q78PY7	910
1555	G5BV55	1074	Q3UWA6	1072
1556	G5C8M5	977	Q5SPW0	977
1557	G5BJQ4	1688	Q9QXN0	1986
1558	G5BQV2	927	Q8CGF6	920
1559	G5AYF7	1238	Q3UR85	1138
1560	G5BRD3	913	Q8R1B4	911
1561	G5B8E0	895	E9Q8I7	918
1562	G5AKV1	965	Q8BWZ3	972
1563	G5BTK1	1008	O54826	1068
1564	G5BLQ4	950	Q91XL9	950
1565	G5BYP8	1225	Q9ESU6	1400
1566	G5C6G7	947	B1AS29	919
1567	G5CA24	962	P98203	962
1568	G5APX0	954	O35643	943
1569	G5B8T5	1239	D3YZU1	2167
1570	G5BYX5	892	Q99LG2	887
1571	G5C0R1	1069	Q91VY5	1086
1572	G5BE86	1010	Q64737	1010
1573	G5BA38	1289	Q8R3B7	951
1574	G5AX35	954	O08644	1014
1575	G5AKL8	1129	Q80UG8	1193
1576	G5C5Q2	927	Q99MI1	1120
1577	G5AQ44	1157	Q148W8	1138
1578	G5B717	897	Q3UHN9	882
1579	G5BLW7	1100	Q1EG27	1305
1580	G5BWW8	892	Q3UJB0	878
1581	G5BDT6	966	Q3UTQ8	938
1582	G5BPZ6	876	Q8K1S4	898
1583	G5C192	1093	Q8CG79	1128
1584	G5C341	1010	Q8C129	1025
1585	G5B8Q7	972	P17426	977
1586	G5BDM1	988	P97467	979
1587	G5BSM7	2020	Q63ZW7	1834
1588	G5BZW1	964	P35123	962
1589	G5BMX8	991	O70157	1003
1590	G5ASU7	1103	Q9Z1T1	1105
1591	G5BSN3	899	Q9Z139	937
1592	G5AXV3	958	Q8K224	1024
1593	G5BWY6	900	O88990	900
1594	G5C7H4	1086	G3X972	1096
1595	G5BHN3	980	Q9JKR6	999
1596	G5C532	1304	Q9ES00	1173
1597	G5ANH7	992	E9Q287	1204
1598	G5BK60	1061	B1AR10	1109
1599	G5C3C6	914	Q03146	911
1600	G5AM53	954	D3YWQ0	1071
1601	G5C5C5	902	P97333	923
1602	G5C6Q4	1018	Q8CCJ9	1013
1603	G5BRY7	877	Q8VE19	875
1604	G5AZQ7	1251	Q61626	979
1605	G5APL4	919	Q9ER65	966
1606	G5AY42	971	Q921I6	962
1607	G5AU73	963	Q9Z138	944
1608	G5C983	987	Q7TSG1	988
1609	G5BHE3	952	Q8BIZ0	952
1610	G5BGP9	936	Q2HXL6	931
1611	G5BJL0	1701	Q0P5X1	1673
1612	G5B8I0	1151	Q7TSK7	957
1613	G5BNZ4	961	Q3UHJ0	959
1614	G5B6X0	978	Q8K382	1016
1615	G5AV51	872	Q99MR6	875
1616	G5AZQ8	940	Q8BY46	900
1617	G5BIF4	892	Q60700	888
1618	G5BQ18	1255	Q569Z5	1032
1619	G5BD76	913	Q0VBL3	962
1620	G5BRU3	1267	Q03145	977
1621	G5BZ85	890	Q8K1Y2	889
1622	G5CAS8	913	Q99JH7	956
1623	G5AV13	921	Q8K596	921
1624	G5AZ65	916	P26231	906
1625	G5C356	1042	Q80Z37	1033
1626	G5AXE1	917	O08528	917
1627	G5C9P4	1290	F2Z3U3	1266
1628	G5B8G2	1035	B1AZI6	1594
1629	G5AWN7	1486	Q8CFT2	1985
1630	G5C6F1	849	Q8CJG1	857
1631	G5C537	983	Q9EPL2	979
1632	G5AJX0	1212	Q3UZV7	1028
1633	G5BAC7	910	A2ALK8	913
1634	G5ATU7	988	Q00342	1000
1635	G5B9Q0	1586	P98063	991
1636	G5C3C8	1110	Q3U2A8	1060
1637	G5AZ20	1004	Q80T41	940
1638	G5BGW0	1189	Q6IFT4	1182
1639	G5AXY7	944	Q6PCX9	961
1640	G5AXK9	909	Q8R5K2	909
1641	G5BAN6	1132	P11103	1013
1642	G5BHW9	894	Q52KI8	946
1643	G5C2M0	998	Q64347	994
1644	G5C0C2	1017	Q9D071	1031
1645	G5AUH5	961	Q8BHG1	1161
1646	G5CAR4	858	P56399	858
1647	G5BH65	877	Q80TB7	1207
1648	G5C7H9	882	P52850	883
1649	G5BMW6	1130	Q9WTN3	1134
1650	G5B818	1116	Q91V83	1085
1651	G5C5Y5	1144	Q3TBD2	1116
1652	G5BJ58	1560	Q80YE4	1365
1653	G5BI71	1072	Q69Z89	1099
1654	G5BU38	1236	Q3UPC7	1272
1655	G5AT76	868	E9PYG6	1038
1656	G5BMM2	1069	Q7TQG1	1173
1657	G5BTC4	910	Q8VDM4	908
1658	G5C6F0	850	Q8CJF8	861
1659	G5C7S2	1116	Q920F6	1248
1660	G5BIM2	915	O88444	1118
1661	G5BP97	964	Q8K2I9	1042
1662	G5C6E2	1051	Q8K135	1048
1663	G5AYZ4	926	Q60591	927
1664	G5BDR8	1054	Q9D6A1	958
1665	G5CBQ3	875	Q6NS60	873
1666	G5AK34	928	Q66L42	940
1667	G5C8Y7	854	Q8CJG0	860
1668	G5BKC2	1165	Q3UQS8	1199
1669	G5B3I3	998	Q8CI71	964
1670	G5BKF9	862	Q9Z321	862
1671	G5C6F2	862	Q8CJF9	860
1672	G5B3H4	1998	Q80YX1	2110
1673	G5BW88	886	Q3UHE1	974
1674	G5BXY8	857	Q6PIX5	856
1675	G5B9R0	933	Q8VDP4	922
1676	G5BPC6	1267	O70468	1270
1677	G5BPZ2	1320	E9Q7P9	1308
1678	G5BCF2	919	Q66PY1	993
1679	G5C378	874	Q80T74	875
1680	G5AVT8	1417	Q6P549	1257
1681	G5BD05	1207	Q4VAC9	1341
1682	G5C7W9	975	Q7TPR4	892
1683	G5BWA3	915	P97813	933
1684	G5BM25	884	Q8R5L3	886
1685	G5ALD4	926	Q811D0	905
1686	G5BRD4	971	Q7TQH0	1049
1687	G5C2N1	919	Q8BNE1	924
1688	G5AUK5	1012	Q811J3	963
1689	G5AK37	870	Q9DBH0	870
1690	G5B9Q3	971	Q8CDG1	971
1691	G5BJI0	1489	Q9Z2V5	1149
1692	G5BWB5	985	F6ZNL5	1338
1693	G5C9J4	2101	P0C5E4	2300
1694	G5B018	1063	Q80TS8	1137
1695	G5AYH8	918	Q8BHN3	944
1696	G5BJZ2	1049	Q80U16	1078
1697	G5BKS8	1017	Q80TY4	1045
1698	G5C4I5	1337	Q62470	1053
1699	G5BF01	963	O35914	961
1700	G5BD17	1056	P35546	1115
1701	G5B0V1	904	Q8R0Y6	902
1702	G5AS68	951	Q922S4	939
1703	G5B290	1081	Q8VI75	1082
1704	G5CAL1	864	Q499E5	926
1705	G5ANB1	934	P43247	935
1706	G5AM67	1037	Q80XR2	918
1707	G5BZB8	858	P58252	858
1708	G5C221	887	Q6PCM2	883
1709	G5B4G5	970	E9PWW6	970
1710	G5AN84	971	Q8C0S1	1053
1711	G5BSS4	1022	Q8BHY3	960
1712	G5C5E5	999	Q8BIE6	1020
1713	G5C6W7	932	Q9R001	930
1714	G5ANE3	1095	P42703	1092
1715	G5ATB9	1453	A2AH22	1300
1716	G5AVR2	927	Q8K2V6	975
1717	G5ARU5	1262	Q80TC6	1188
1718	G5B2R7	943	Q8BHB4	942
1719	G5AWZ3	1049	Q76I79	1042
1720	G5CAG2	842	Q9EQQ9	916
1721	G5APF7	877	Q61627	1009
1722	G5BBX8	965	O55098	966
1723	G5BQY1	1131	Q3V3R4	1179
1724	G5C319	1090	Q91Z96	1138
1725	G5B7T4	1085	P28738	956
1726	G5AV49	917	Q99MR3	914
1727	G5C5N3	1839	O70373	1129
1728	G5AKJ6	977	Q60673	979
1729	G5ATB6	1123	Q80UP3	929
1730	G5B1H0	1761	Q6P1D7	1565
1731	G5C8R4	873	Q9EQH7	873
1732	G5C7H3	980	Q8BWB1	975
1733	G5BUD5	922	P68500	1098
1734	G5BA96	1032	P58681	1050
1735	G5BNW4	954	P23249	1004
1736	G5BMH4	1014	Q505D1	1053
1737	G5BGE1	1065	Q8VDP3	1048
1738	G5ARS0	1281	Q80Z71	1560
1739	G5BPT5	900	Q8C863	864
1740	G5B385	965	Q3UVD5	967
1741	G5BBJ3	1603	Q69ZN6	1235
1742	G5BUH8	870	P39054	870
1743	G5BJG7	1021	Q8VHG2	1126
1744	G5BRT2	1105	Q80TQ5	1018
1745	G5BLB8	913	Q99MQ1	977
1746	G5ARA7	969	Q60875	985
1747	G5BBI2	925	Q8CFE4	930
1748	G5ANB5	814	Q7TPD1	930
1749	G5BFM4	978	P05532	979
1750	G5BTI0	2878	E9PVX6	3177
1751	G5C310	1033	Q7TMD7	1041
1752	G5BA93	1019	D3YXJ0	1156
1753	G5BM71	1218	P06909	1234
1754	G5B383	998	Q8BG95	976
1755	G5B921	1236	Q7TPV4	1344
1756	G5C9E4	986	Q9CSH3	958
1757	G5BDJ9	986	Q32ME0	950
1758	G5ALR1	867	Q9EQZ6	1011
1759	G5BZU4	869	Q14BI2	872
1760	G5BVJ2	941	Q7TSK2	991
1761	G5BSN9	978	Q80TZ3	938
1762	G5BL25	1077	Q9D565	1086
1763	G5BJZ9	1089	P43406	1044
1764	G5BG68	988	Q8VD75	1029
1765	G5AMI1	1351	B1AVY7	1312
1766	G5AKB1	949	Q9ER47	1195
1767	G5BXF6	848	Q80UM3	865
1768	G5C354	889	P28271	889
1769	G5BRS4	1358	A6PWD2	1420
1770	G5BHP0	967	Q3TL44	975
1771	G5C3W2	1026	Q60949	1255
1772	G5CAH2	1070	Q5DTT2	1024
1773	G5AND0	1447	G3UZ78	1657
1774	G5ARW7	912	Q6NVE8	915
1775	G5ATX4	1025	Q69ZB0	1026
1776	G5BVU0	1317	O09000	1398
1777	G5B183	917	Q91W97	915
1778	G5BWU7	854	Q61301	953
1779	G5BXQ6	1343	Q810U3	1240
1780	G5B3S5	874	Q9QZE5	874
1781	G5C6W8	960	P97857	968
1782	G5C4W4	1221	A9Z1V5	1215
1783	G5BY29	894	P70168	876
1784	G5C013	1179	Q80XH2	1243
1785	G5BFC6	1143	Q8BYK8	1177
1786	G5B0H3	888	Q9Z0J1	971
1787	G5AWP9	1094	Q3USH5	945
1788	G5BGQ9	866	Q8K007	870
1789	G5BKZ6	922	Q69ZF3	918
1790	G5BIZ3	1058	Q7TSI1	1074
1791	G5AQ65	983	Q8CH25	1031
1792	G5AY76	1008	Q8C827	914
1793	G5BAI1	1124	Q8R0S2	961
1794	G5BRY3	1042	Q99K74	987
1795	G5AKH3	1037	Q8C0P7	1056
1796	G5BSP1	1162	P48356	1162
1797	G5BSE4	936	Q9D4H1	924
1798	G5BNN6	832	Q3TWI9	832
1799	G5BVU1	871	Q8CFG0	875
1800	G5B0I7	873	O08759	870
1801	G5CAB3	1085	Q99KD5	944
1802	G5BD71	837	Q8C079	837
1803	G5C3R8	1044	Q91VS8	1065
1804	G5B6T5	861	A2AT37	1269
1805	G5BEZ5	1094	Q7TQ69	1130
1806	G5BYS7	946	P70268	946
1807	G5C8B0	837	Q91YR7	941
1808	G5BYC1	1143	P05555	1153
1809	G5B6U0	882	Q5KU39	853
1810	G5BXD3	1021	Q80W49	1005
1811	G5B6P0	843	Q9WUB3	842
1812	G5BW29	846	Q8BYM5	825
1813	G5B0B1	820	P16092	822
1814	G5ASR3	926	Q5NCI0	926
1815	G5AZE2	926	Q99K67	926
1816	G5BU50	840	Q62371	854
1817	G5B0R2	915	O08532	1103
1818	G5C4Z6	1125	Q7TS75	1132
1819	G5C4X7	913	Q9R1V6	904
1820	G5BDT2	1015	Q8CJ12	1009
1821	G5AN34	858	Q8BGR2	859
1822	G5B5W6	878	Q7TSQ8	878
1823	G5BED3	900	Q68FL6	902
1824	G5B315	1224	Q8K1G2	1220
1825	G5APH5	1506	Q9JL70	1439
1826	G5B6J9	848	Q80XI6	850
1827	G5BNA3	810	Q8BL48	810
1828	G5BZ52	933	Q6P9J9	911
1829	G5C0A1	1510	E9PV87	1520
1830	G5B0G6	852	Q9EQW8	872
1831	G5C9N2	966	Q8C0Q2	951
1832	G5BD00	893	Q922D8	935
1833	G5BKA6	1168	Q99MV1	1172
1834	G5CB06	880	Q8CFH6	931
1835	G5AR95	917	Q6ZPY2	1017
1836	G5AQL7	954	Q80ZX0	1251
1837	G5BBU3	1009	P59644	1003
1838	G5AZH2	993	Q8BKN5	1024
1839	G5BMY0	936	Q3UMB5	935
1840	G5C301	875	Q3UFT3	876
1841	G5C033	840	Q9CQ33	837
1842	G5BA78	819	Q9Z2W8	902
1843	G5AU69	882	Q6NVF0	900
1844	G5BQI0	1281	E9Q7L1	1524
1845	G5AR73	930	P60755	949
1846	G5C3U9	1012	Q99N32	1043
1847	G5C7G5	1085	D3YVL2	1141
1848	G5BZ83	1057	P53569	1052
1849	G5C311	1066	Q61495	1057
1850	G5B2P2	858	Q61699	858
1851	G5C0I0	1385	Q9QWK5	1403
1852	G5B184	1054	P17710	974
1853	G5AUZ7	886	Q8BZ03	875
1854	G5C3A0	860	P27664	859
1855	G5BLK5	1016	Q8C8U0	969
1856	G5BZW6	933	Q62165	893
1857	G5ANE4	1027	Q4VBE4	1017
1858	G5BEI2	1158	A2AJA7	1228
1859	G5BHP2	852	P22682	913
1860	G5BAP9	914	Q8BRH0	920
1861	G5BWW9	845	Q8K212	961
1862	G5C3R4	1290	Q8CEE6	1383
1863	G5C1P6	1341	Q9EPX2	1280
1864	G5B2Q1	997	Q2EY15	1191
1865	G5BHZ3	1072	Q8R4U7	1068
1866	G5BDD4	932	Q99MU3	1178
1867	G5BDR1	869	Q9EPK8	871
1868	G5AZ28	929	Q3URQ0	928
1869	G5BHS6	864	P49717	862
1870	G5BY30	827	Q11011	920
1871	G5AWP4	862	Q9JMB7	862
1872	G5B841	1308	Q8BLG0	1010
1873	G5AKT8	859	Q8BYC6	898
1874	G5BJB4	1228	Q8BYA0	1196
1875	G5BH71	844	Q9QXK3	871
1876	G5BZY2	810	Q91YE7	815
1877	G5B2A3	944	Q61220	819
1878	G5B0J8	839	Q9Z1G4	839
1879	G5AUF7	1138	E1AZ71	1325
1880	G5BJM7	1322	Q8BS54	1249
1881	G5ARU7	815	Q3U487	861
1882	G5B5V2	899	Q61006	868
1883	G5BLN4	858	Q9ET01	850
1884	G5AMN3	1077	Q6NZP1	1069
1885	G5BZ39	1185	A2AQW0	1331
1886	G5AXZ5	857	Q8CHP6	981
1887	G5BFH6	883	P13405	921
1888	G5C2M3	921	Q60750	977
1889	G5B5B7	904	Q69ZK9	836
1890	G5C3N0	833	Q3U5C7	832
1891	G5AVZ7	905	Q01237	887
1892	G5BG18	902	Q8BU03	919
1893	G5C2E5	1012	Q0VBM2	1012
1894	G5AU41	819	D3Z0M9	819
1895	G5BIT6	832	P39087	908
1896	G5AWJ8	900	Q3V3Q7	862
1897	G5AVB2	864	Q921G8	905
1898	G5BZ04	895	Q8BL74	907
1899	G5C9R4	853	Q9R1E6	862
1900	G5BCG5	916	Q68EF4	912
1901	G5C345	930	Q9EQH2	930
1902	G5ANN7	1516	Q8VDC1	1437
1903	G5AMT4	843	Q8VHH5	910
1904	G5BW55	1745	Q6UQ17	1335
1905	G5BG26	1113	Q6P6L0	1131
1906	G5APV2	793	Q8K4Z5	791
1907	G5BNU1	831	P22892	822
1908	G5BSL0	1003	Q91VB4	1002
1909	G5BTZ1	837	Q810B8	837
1910	G5BGM5	837	Q9ERA6	838
1911	G5BE32	795	O35286	795
1912	G5BH41	1072	Q80T21	1036
1913	G5B4C0	835	P59384	950
1914	G5BES0	1334	Q3U1Y4	1499
1915	G5C3B6	859	Q80W00	888
1916	G5C465	1014	Q8K009	923
1917	G5AKI5	1057	Q3TAA7	1072
1918	G5BLN0	846	Q8BPM2	847
1919	G5BNT5	973	Q9CSB4	1203
1920	G5BQI8	845	A0A1L1SSC7	844
1921	G5BBT3	848	Q9QZC1	836
1922	G5B0H9	976	Q8K031	1019
1923	G5C1M2	819	Q8CHG5	823
1924	G5AY86	872	P70121	873
1925	G5BMZ4	816	A2A6Q5	825
1926	G5BXP0	1156	Q9QZS7	1256
1927	G5B942	964	G3X952	960
1928	G5AZT0	888	Q00993	888
1929	G5BUA8	874	B2RQE8	841
1930	G5BWP8	1032	Q6L8S8	986
1931	G5C2D9	822	Q5DTV4	884
1932	G5BIC1	980	Q9JMB8	1028
1933	G5B5E9	1026	P52785	1108
1934	G5ASD2	810	Q80WG5	810
1935	G5BH86	838	Q8C9H6	844
1936	G5BU37	1052	Q8R3P9	1054
1937	G5C5K4	835	Q810C0	846
1938	G5CA00	1101	Q80UE6	1222
1939	G5AZZ9	833	Q6P2K6	820
1940	G5C626	890	Q3TAQ9	899
1941	G5AWP3	1074	Q76HP3	1097
1942	G5BTC6	897	P0DPD9	881
1943	G5AK00	824	Q8BKC8	816
1944	G5BKA9	849	Q8K4G5	861
1945	G5BXX4	863	O35625	863
1946	G5ARW6	1075	Q91YE8	1087
1947	G5AY84	1066	Q6NXY1	996
1948	G5AQE0	940	Q8VBW5	907
1949	G5BC21	1097	P51954	1203
1950	G5BXB9	799	Q01853	806
1951	G5ALA9	966	Q80U62	956
1952	G5AQ16	994	Q6PF93	887
1953	G5B5X8	932	Q61140	874
1954	G5BM28	825	Q64691	821
1955	G5BEX8	918	Q8K3V7	917
1956	G5AKU5	1049	Q8K370	1069
1957	G5AWZ8	924	Q9JLI8	962
1958	G5C6Q1	880	Q8K3F6	873
1959	G5BYZ0	890	Q09M02	886
1960	G5ANZ5	834	P50636	840
1961	G5BYD7	1144	Q6ZQ73	1235
1962	G5BL76	915	Q8R4T9	930
1963	G5BTV1	863	Q922D4	844
1964	G5BZE0	1163	Q9Z0Y7	1216
1965	G5APF2	817	Q8BMF5	956
1966	G5AY87	1404	Q8CDM1	1040
1967	G5B1D2	967	Q8R2G6	949
1968	G5B8M6	911	Q8BTF7	911
1969	G5AN26	1167	O70576	1240
1970	G5B5J8	1060	A2A7S8	1013
1971	G5B7C6	875	O35711	882
1972	G5BN06	840	Q61316	841
1973	G5BE95	872	P58501	919
1974	G5AP97	857	P48193	858
1975	G5C185	1796	Q8BI84	1930
1976	G5B3C2	1313	P06800	1293
1977	G5BQY7	970	Q60805	994
1978	G5C519	882	P56960	887
1979	G5ARC6	1262	Q5SV85	1306
1980	G5BYB9	937	Q5EBP3	926
1981	G5BSE2	1408	Q8CG73	1264
1982	G5B5L2	1044	B2KFW1	1030
1983	G5BX62	798	Q5BKP2	858
1984	G5BVK7	858	Q8CCB4	832
1985	G5ARZ4	803	F6XJP7	959
1986	G5AVU7	838	Q60790	834
1987	G5B265	863	Q8CHR6	1025
1988	G5C8F7	887	P17427	938
1989	G5BWJ0	1103	Q640N3	1101
1991	G5B3B0	1142	Q8C1B1	1461
1992	G5BEK6	997	Q7SIG6	958
1993	G5B204	854	Q8BFY9	898
1994	G5C919	1116	E9PUP1	1314
1995	G5C8S7	1034	Q80V94	1122
1996	G5B4P6	832	P57080	1055
1997	G5AQQ7	932	Q91XY7	932
1998	G5B2X6	1075	Q8CFE5	1130
1999	G5BJD8	1222	Q6KAU7	1340
2000	G5BRA6	814	Q5SSM3	814
2001	G5C5L9	1033	Q66JY2	873
2002	G5C7C5	988	P98156	873
2003	G5B7A3	1050	Q6P9P6	1052
2004	G5BXV7	790	Q8CFJ9	790
[truncated: 11,810 more rows]

## Sheet: S3_GO_ORUR_domains
# Table S2: GO terms associated to domains with a significant difference in aggregation propensity
#
#
GO Term	GO ID	GO Type	# Reference list	# Analyzed List	Expected	Over/Under	Fold Enrichment	raw p-value	FDR
Lower aggregation
calcium ion binding	GO:0005509	Molecular Function	292	35	14.24	+	2.46	3.21e-06	0.0107
basement membrane	GO:0005604	Cellular Component	60	12	2.93	+	4.1	0.000106	0.0301
external encapsulating structure	GO:0030312	Cellular Component	266	32	12.97	+	2.47	8.27e-06	0.00704
extracellular matrix	GO:0031012	Cellular Component	266	32	12.97	+	2.47	8.27e-06	0.0047
extracellular region	GO:0005576	Cellular Component	929	71	45.31	+	1.57	0.000226	0.0481
intracellular anatomical structure	GO:0005622	Cellular Component	7235	323	352.89	-	0.92	0.00011	0.0268
organelle	GO:0043226	Cellular Component	6520	282	318.01	-	0.89	7.56e-05	0.0258
intracellular organelle	GO:0043229	Cellular Component	6266	263	305.62	-	0.86	7.12e-06	0.0121
intracellular membrane-bounded organelle	GO:0043231	Cellular Component	5594	232	272.85	-	0.85	5.06e-05	0.0216
Higher aggregation
inflammasome complex	GO:0061702	Cellular Component	9	7	0.42	+	16.51	2.85e-06	0.00485

## Sheet: S4_GO_ORUR_proteins
# Table S3: GO terms associated to proteins with a significant difference of aggregation propensity in naked mole-rat
#
#
GO Term	GO ID	GO Type	# Reference list	# Analyzed List	Expected	Over/Under	Fold Enrichment	raw p-value	FDR
Lower aggregation propensity
chemokine activity	GO:0008009	Molecular Function	9	5	0.23	+	22.05	1.44e-05	0.00211
transmembrane receptor protein serine/threonine kinase binding	GO:0070696	Molecular Function	15	5	0.38	+	13.23	9.86e-05	0.0115
CCR chemokine receptor binding	GO:0048020	Molecular Function	12	4	0.3	+	13.23	0.000513	0.0433
receptor serine/threonine kinase binding	GO:0033612	Molecular Function	18	5	0.45	+	11.02	0.000201	0.0219
chemokine receptor binding	GO:0042379	Molecular Function	18	5	0.45	+	11.02	0.000201	0.0227
cytokine activity	GO:0005125	Molecular Function	84	14	2.12	+	6.61	1.05e-07	4.41e-05
receptor ligand activity	GO:0048018	Molecular Function	192	29	4.84	+	5.99	1.01e-13	1.7e-10
signaling receptor activator activity	GO:0030546	Molecular Function	195	29	4.91	+	5.9	1.43e-13	1.61e-10
receptor regulator activity	GO:0030545	Molecular Function	207	30	5.22	+	5.75	9.65e-14	3.26e-10
serine-type peptidase activity	GO:0008236	Molecular Function	71	10	1.79	+	5.59	2.71e-05	0.00381
serine-type endopeptidase activity	GO:0004252	Molecular Function	65	9	1.64	+	5.49	7.74e-05	0.00932
growth factor activity	GO:0008083	Molecular Function	80	11	2.02	+	5.46	1.31e-05	0.00201
serine hydrolase activity	GO:0017171	Molecular Function	73	10	1.84	+	5.44	3.36e-05	0.00436
peptidase inhibitor activity	GO:0030414	Molecular Function	84	9	2.12	+	4.25	0.000449	0.0421
signaling receptor binding	GO:0005102	Molecular Function	775	49	19.53	+	2.51	4.18e-09	2.35e-06
peptidase activity	GO:0008233	Molecular Function	325	20	8.19	+	2.44	0.000481	0.0416
molecular function regulator	GO:0098772	Molecular Function	1325	58	33.39	+	1.74	2.99e-05	0.00403
binding	GO:0005488	Molecular Function	7257	159	182.87	-	0.87	0.000608	0.05
ion binding	GO:0043167	Molecular Function	3242	50	81.69	-	0.61	1.12e-05	0.00181
heterocyclic compound binding	GO:1901363	Molecular Function	3329	39	83.89	-	0.46	2.09e-10	1.41e-07
organic cyclic compound binding	GO:0097159	Molecular Function	3357	39	84.59	-	0.46	1.36e-10	1.14e-07
ribonucleotide binding	GO:0032553	Molecular Function	1197	13	30.16	-	0.43	0.000455	0.0415
purine nucleotide binding	GO:0017076	Molecular Function	1198	13	30.19	-	0.43	0.000456	0.0405
anion binding	GO:0043168	Molecular Function	1476	16	37.19	-	0.43	5.51e-05	0.00689
purine ribonucleotide binding	GO:0032555	Molecular Function	1186	13	29.89	-	0.43	0.000448	0.0432
nucleic acid binding	GO:0003676	Molecular Function	2160	22	54.43	-	0.4	9.71e-08	4.68e-05
DNA binding	GO:0003677	Molecular Function	1398	12	35.23	-	0.34	3.85e-06	0.000649
transcription regulator activity	GO:0140110	Molecular Function	1053	6	26.53	-	0.23	1.51e-06	0.000319
double-stranded DNA binding	GO:0003690	Molecular Function	906	3	22.83	-	0.13	2.31e-07	7.09e-05
sequence-specific DNA binding	GO:0043565	Molecular Function	926	3	23.33	-	0.13	1.54e-07	5.21e-05
RNA polymerase II transcription regulatory region sequence-specific DNA binding	GO:0000977	Molecular Function	735	2	18.52	-	0.11	2.57e-06	0.000481
transcription regulatory region sequence-specific DNA binding	GO:0000976	Molecular Function	801	2	20.18	-	0.1	5.21e-07	0.000126
regulatory region nucleic acid binding	GO:0001067	Molecular Function	805	2	20.28	-	0.1	3.33e-07	8.64e-05
sequence-specific double-stranded DNA binding	GO:1990837	Molecular Function	843	2	21.24	-	0.09	1.48e-07	5.54e-05
chromatin binding	GO:0003682	Molecular Function	456	1	11.49	-	0.09	0.000257	0.0271
DNA-binding transcription factor activity, RNA polymerase II-specific	GO:0000981	Molecular Function	679	1	17.11	-	0.06	9.56e-07	0.000215
cis-regulatory region sequence-specific DNA binding	GO:0000987	Molecular Function	650	1	16.38	-	0.06	2.22e-06	0.000441
RNA polymerase II cis-regulatory region sequence-specific DNA binding	GO:0000978	Molecular Function	634	1	15.98	-	0.06	3.34e-06	0.000592
DNA-binding transcription factor activity	GO:0003700	Molecular Function	722	1	18.19	-	0.05	2.71e-07	7.63e-05
anchored component of plasma membrane	GO:0046658	Cellular Component	36	6	0.91	+	6.61	0.000517	0.0331
anchored component of membrane	GO:0031225	Cellular Component	89	14	2.24	+	6.24	1.98e-07	2.13e-05
cell surface	GO:0009986	Cellular Component	198	20	4.99	+	4.01	3.81e-07	3.86e-05
extracellular space	GO:0005615	Cellular Component	646	65	16.28	+	3.99	1.78e-21	1.53e-18
extracellular region	GO:0005576	Cellular Component	1001	92	25.22	+	3.65	1.11e-28	1.92e-25
intrinsic component of membrane	GO:0031224	Cellular Component	487	37	12.27	+	3.02	4.82e-09	6.4e-07
integral component of membrane	GO:0016021	Cellular Component	401	25	10.1	+	2.47	6.59e-05	0.00516
cytoplasm	GO:0005737	Cellular Component	6316	132	159.15	-	0.83	0.000365	0.0242
intracellular anatomical structure	GO:0005622	Cellular Component	7876	146	198.46	-	0.74	1.59e-15	5.47e-13
membrane-bounded organelle	GO:0043227	Cellular Component	6354	114	160.11	-	0.71	1.3e-09	2.49e-07
organelle	GO:0043226	Cellular Component	7102	120	178.96	-	0.67	6.88e-16	2.97e-13
intracellular membrane-bounded organelle	GO:0043231	Cellular Component	6054	100	152.55	-	0.66	1.1e-11	2.7e-09
intracellular organelle	GO:0043229	Cellular Component	6812	104	171.65	-	0.61	1.82e-19	1.05e-16
protein-containing complex	GO:0032991	Cellular Component	3173	49	79.95	-	0.61	1.43e-05	0.00118
intracellular organelle lumen	GO:0070013	Cellular Component	3056	42	77.01	-	0.55	6.7e-07	5.78e-05
membrane-enclosed lumen	GO:0031974	Cellular Component	3065	42	77.23	-	0.54	4.84e-07	4.4e-05
organelle lumen	GO:0043233	Cellular Component	3065	42	77.23	-	0.54	4.84e-07	4.64e-05
cytosol	GO:0005829	Cellular Component	2586	31	65.16	-	0.48	1.76e-07	2.03e-05
nucleus	GO:0005634	Cellular Component	4562	55	114.96	-	0.48	4.13e-15	1.19e-12
intracellular non-membrane-bounded organelle	GO:0043232	Cellular Component	2975	35	74.97	-	0.47	5.99e-09	7.38e-07
non-membrane-bounded organelle	GO:0043228	Cellular Component	2987	35	75.27	-	0.47	4.12e-09	5.92e-07
nuclear lumen	GO:0031981	Cellular Component	2771	30	69.83	-	0.43	1.84e-09	3.18e-07
nucleoplasm	GO:0005654	Cellular Component	2503	24	63.07	-	0.38	7.81e-10	1.68e-07
chromosome	GO:0005694	Cellular Component	809	7	20.39	-	0.34	0.000838	0.0499
cytoskeleton	GO:0005856	Cellular Component	1559	9	39.28	-	0.23	1.95e-09	3.07e-07
supramolecular polymer	GO:0099081	Cellular Component	594	3	14.97	-	0.2	0.000319	0.023
supramolecular fiber	GO:0099512	Cellular Component	590	3	14.87	-	0.2	0.00032	0.0221
chromatin	GO:0000785	Cellular Component	399	1	10.05	-	0.1	0.000779	0.048
killing of cells of other organism	GO:0031640	Biological Process	24	7	0.6	+	11.57	7.88e-06	0.00959
neutrophil migration	GO:1990266	Biological Process	24	6	0.6	+	9.92	7.49e-05	0.0436
antimicrobial humoral immune response mediated by antimicrobial peptide	GO:0061844	Biological Process	25	6	0.63	+	9.52	9.1e-05	0.0435
membrane lipid metabolic process	GO:0006643	Biological Process	32	7	0.81	+	8.68	3.9e-05	0.0275
antimicrobial humoral response	GO:0019730	Biological Process	36	7	0.91	+	7.72	7.51e-05	0.0402
cell killing	GO:0001906	Biological Process	36	7	0.91	+	7.72	7.51e-05	0.0419
regulation of leukocyte chemotaxis	GO:0002688	Biological Process	58	9	1.46	+	6.16	3.48e-05	0.0291
humoral immune response	GO:0006959	Biological Process	76	11	1.92	+	5.74	8.48e-06	0.00945
regulation of leukocyte migration	GO:0002685	Biological Process	96	11	2.42	+	4.55	6.09e-05	0.0388
cellular response to growth factor stimulus	GO:0071363	Biological Process	244	18	6.15	+	2.93	7.9e-05	0.0407
regulation of response to external stimulus	GO:0032101	Biological Process	429	26	10.81	+	2.41	6e-05	0.0402
lipid metabolic process	GO:0006629	Biological Process	478	29	12.04	+	2.41	2.02e-05	0.0193
cellular component organization	GO:0016043	Biological Process	2988	46	75.29	-	0.61	3.64e-05	0.0287
cellular component organization or biogenesis	GO:0071840	Biological Process	3143	48	79.2	-	0.61	1.32e-05	0.0136
regulation of gene expression	GO:0010468	Biological Process	2658	39	66.98	-	0.58	3.7e-05	0.0275
regulation of biosynthetic process	GO:0009889	Biological Process	2357	29	59.39	-	0.49	1.89e-06	0.00421
regulation of nucleobase-containing compound metabolic process	GO:0019219	Biological Process	2271	28	57.23	-	0.49	3.11e-06	0.00595
regulation of cellular biosynthetic process	GO:0031326	Biological Process	2317	28	58.38	-	0.48	1.62e-06	0.00434
regulation of RNA metabolic process	GO:0051252	Biological Process	2097	25	52.84	-	0.47	5.03e-06	0.00673
regulation of nucleic acid-templated transcription	GO:1903506	Biological Process	1905	21	48	-	0.44	3.37e-06	0.00501
regulation of RNA biosynthetic process	GO:2001141	Biological Process	1907	21	48.05	-	0.44	3.37e-06	0.00563
organelle organization	GO:0006996	Biological Process	2107	23	53.09	-	0.43	6.79e-07	0.00303
regulation of transcription, DNA-templated	GO:0006355	Biological Process	1902	20	47.93	-	0.42	1.41e-06	0.00471
regulation of transcription by RNA polymerase II	GO:0006357	Biological Process	1457	15	36.71	-	0.41	3.24e-05	0.0289
regulation of macromolecule biosynthetic process	GO:0010556	Biological Process	2239	23	56.42	-	0.41	5.87e-08	0.000393
regulation of cellular macromolecule biosynthetic process	GO:2000112	Biological Process	2225	22	56.07	-	0.39	2.24e-08	0.0003
positive regulation of macromolecule biosynthetic process	GO:0010557	Biological Process	1175	11	29.61	-	0.37	8.02e-05	0.0398
cytoskeleton organization	GO:0007010	Biological Process	809	5	20.39	-	0.25	7.34e-05	0.0446
Higher aggregation propensity
binding	GO:0005488	Molecular Function	7257	162	199	-	0.81	3.57e-07	0.0012
organic cyclic compound binding	GO:0097159	Molecular Function	3357	54	92.06	-	0.59	4.47e-07	0.000503
heterocyclic compound binding	GO:1901363	Molecular Function	3329	53	91.29	-	0.58	4.1e-07	0.000692
DNA binding	GO:0003677	Molecular Function	1398	18	38.34	-	0.47	0.000165	0.0463
carbohydrate derivative binding	GO:0097367	Molecular Function	1363	17	37.38	-	0.45	0.000137	0.0419
purine ribonucleotide binding	GO:0032555	Molecular Function	1186	12	32.52	-	0.37	3.17e-05	0.0134
ribonucleotide binding	GO:0032553	Molecular Function	1197	12	32.82	-	0.37	2.29e-05	0.011
purine nucleotide binding	GO:0017076	Molecular Function	1198	12	32.85	-	0.37	2.29e-05	0.0129
adenyl ribonucleotide binding	GO:0032559	Molecular Function	983	9	26.96	-	0.33	6.54e-05	0.0221
adenyl nucleotide binding	GO:0030554	Molecular Function	994	9	27.26	-	0.33	4.72e-05	0.0177
purine ribonucleoside triphosphate binding	GO:0035639	Molecular Function	1148	10	31.48	-	0.32	6.26e-06	0.00528
ATP binding	GO:0005524	Molecular Function	949	7	26.02	-	0.27	1.12e-05	0.00754

## Sheet: S5_GO_nr_protein_list
# Table S4: Information of proteins identified in over-representation analysis with significant differences in aggregation propensity
#
#
GO Type	Level	GO ID	GO Term	proteinID (mouse ortholog)	Fold Enrichment	raw p-value	Phenotype	Analysis	description	Subset
Biological Process	0	GO:0031640	killing of cells of other organism	Q9JIL2	11.1118	9.882e-06	Lower aggregation propensity in NKM	Proteins	C-C motif chemokine 28	other proteins
Biological Process	0	GO:0031640	killing of cells of other organism	O55038	11.1118	9.882e-06	Lower aggregation propensity in NKM	Proteins	C-X-C motif chemokine 13	other proteins
Biological Process	0	GO:0031640	killing of cells of other organism	F6R5P4	11.1118	9.882e-06	Lower aggregation propensity in NKM	Proteins	C-C motif chemokine	other proteins
Biological Process	0	GO:0031640	killing of cells of other organism	P41539	11.1118	9.882e-06	Lower aggregation propensity in NKM	Proteins	Protachykinin-1	other proteins
Biological Process	0	GO:0031640	killing of cells of other organism	P47993	11.1118	9.882e-06	Lower aggregation propensity in NKM	Proteins	Lymphotactin	other proteins
Biological Process	0	GO:0031640	killing of cells of other organism	P41317	11.1118	9.882e-06	Lower aggregation propensity in NKM	Proteins	Mannose-binding protein C	other proteins
Biological Process	0	GO:0031640	killing of cells of other organism	O88593	11.1118	9.882e-06	Lower aggregation propensity in NKM	Proteins	Peptidoglycan recognition protein 1	other proteins
Biological Process	0	GO:1990266	neutrophil migration	O55038	9.92122	7.49205e-05	Lower aggregation propensity in NKM	Proteins	C-X-C motif chemokine 13	other proteins
Biological Process	0	GO:1990266	neutrophil migration	P31428	9.92122	7.49205e-05	Lower aggregation propensity in NKM	Proteins	Dipeptidase 1	other proteins
Biological Process	0	GO:1990266	neutrophil migration	F6R5P4	9.92122	7.49205e-05	Lower aggregation propensity in NKM	Proteins	C-C motif chemokine	other proteins
Biological Process	0	GO:1990266	neutrophil migration	Q91X17	9.92122	7.49205e-05	Lower aggregation propensity in NKM	Proteins	Uromodulin	other proteins
Biological Process	0	GO:1990266	neutrophil migration	P47993	9.92122	7.49205e-05	Lower aggregation propensity in NKM	Proteins	Lymphotactin	other proteins
Biological Process	0	GO:1990266	neutrophil migration	P30882	9.92122	7.49205e-05	Lower aggregation propensity in NKM	Proteins	C-C motif chemokine 5	other proteins
Biological Process	0	GO:0061844	antimicrobial humoral immune response mediated by antimicrobial peptide	Q9JIL2	9.52437	9.10092e-05	Lower aggregation propensity in NKM	Proteins	C-C motif chemokine 28	other proteins
Biological Process	0	GO:0061844	antimicrobial humoral immune response mediated by antimicrobial peptide	O55038	9.52437	9.10092e-05	Lower aggregation propensity in NKM	Proteins	C-X-C motif chemokine 13	other proteins
Biological Process	0	GO:0061844	antimicrobial humoral immune response mediated by antimicrobial peptide	F6R5P4	9.52437	9.10092e-05	Lower aggregation propensity in NKM	Proteins	C-C motif chemokine	other proteins
Biological Process	0	GO:0061844	antimicrobial humoral immune response mediated by antimicrobial peptide	P41539	9.52437	9.10092e-05	Lower aggregation propensity in NKM	Proteins	Protachykinin-1	other proteins
Biological Process	0	GO:0061844	antimicrobial humoral immune response mediated by antimicrobial peptide	P47993	9.52437	9.10092e-05	Lower aggregation propensity in NKM	Proteins	Lymphotactin	other proteins
Biological Process	0	GO:0061844	antimicrobial humoral immune response mediated by antimicrobial peptide	O88593	9.52437	9.10092e-05	Lower aggregation propensity in NKM	Proteins	Peptidoglycan recognition protein 1	other proteins
Biological Process	1	GO:0019730	antimicrobial humoral response	Q9JIL2	7.7165	7.5145e-05	Lower aggregation propensity in NKM	Proteins	C-C motif chemokine 28	other proteins
Biological Process	1	GO:0019730	antimicrobial humoral response	O55038	7.7165	7.5145e-05	Lower aggregation propensity in NKM	Proteins	C-X-C motif chemokine 13	other proteins
Biological Process	1	GO:0019730	antimicrobial humoral response	Q9DD06	7.7165	7.5145e-05	Lower aggregation propensity in NKM	Proteins	Retinoic acid receptor responder protein 2	other proteins
Biological Process	1	GO:0019730	antimicrobial humoral response	F6R5P4	7.7165	7.5145e-05	Lower aggregation propensity in NKM	Proteins	C-C motif chemokine	other proteins
Biological Process	1	GO:0019730	antimicrobial humoral response	P41539	7.7165	7.5145e-05	Lower aggregation propensity in NKM	Proteins	Protachykinin-1	other proteins
Biological Process	1	GO:0019730	antimicrobial humoral response	P47993	7.7165	7.5145e-05	Lower aggregation propensity in NKM	Proteins	Lymphotactin	other proteins
Biological Process	1	GO:0019730	antimicrobial humoral response	O88593	7.7165	7.5145e-05	Lower aggregation propensity in NKM	Proteins	Peptidoglycan recognition protein 1	other proteins
Biological Process	2	GO:0006959	humoral immune response	Q9JIL2	5.74386	8.47578e-06	Lower aggregation propensity in NKM	Proteins	C-C motif chemokine 28	other proteins
Biological Process	2	GO:0006959	humoral immune response	O55038	5.74386	8.47578e-06	Lower aggregation propensity in NKM	Proteins	C-X-C motif chemokine 13	other proteins
Biological Process	2	GO:0006959	humoral immune response	Q9DD06	5.74386	8.47578e-06	Lower aggregation propensity in NKM	Proteins	Retinoic acid receptor responder protein 2	other proteins
Biological Process	2	GO:0006959	humoral immune response	F6R5P4	5.74386	8.47578e-06	Lower aggregation propensity in NKM	Proteins	C-C motif chemokine	other proteins
Biological Process	2	GO:0006959	humoral immune response	P41539	5.74386	8.47578e-06	Lower aggregation propensity in NKM	Proteins	Protachykinin-1	other proteins
Biological Process	2	GO:0006959	humoral immune response	P47993	5.74386	8.47578e-06	Lower aggregation propensity in NKM	Proteins	Lymphotactin	other proteins
Biological Process	2	GO:0006959	humoral immune response	P41317	5.74386	8.47578e-06	Lower aggregation propensity in NKM	Proteins	Mannose-binding protein C	other proteins
Biological Process	2	GO:0006959	humoral immune response	Q80SU4	5.74386	8.47578e-06	Lower aggregation propensity in NKM	Proteins	Interferon alpha-13	other proteins
Biological Process	2	GO:0006959	humoral immune response	Q8CG16	5.74386	8.47578e-06	Lower aggregation propensity in NKM	Proteins	Complement C1r-A subcomponent	other proteins
Biological Process	2	GO:0006959	humoral immune response	P98086	5.74386	8.47578e-06	Lower aggregation propensity in NKM	Proteins	Complement C1q subcomponent subunit A	chaperone clients
Biological Process	2	GO:0006959	humoral immune response	O88593	5.74386	8.47578e-06	Lower aggregation propensity in NKM	Proteins	Peptidoglycan recognition protein 1	other proteins
Biological Process	0	GO:0006643	membrane lipid metabolic process	Q8R2F2	8.68107	3.89977e-05	Lower aggregation propensity in NKM	Proteins	Sphingolipid delta(4)-desaturase/C4-monooxygenase DES2	other proteins
Biological Process	0	GO:0006643	membrane lipid metabolic process	Q9WV54	8.68107	3.89977e-05	Lower aggregation propensity in NKM	Proteins	Acid ceramidase	chaperone clients
Biological Process	0	GO:0006643	membrane lipid metabolic process	Q9QWR8	8.68107	3.89977e-05	Lower aggregation propensity in NKM	Proteins	Alpha-N-acetylgalactosaminidase	other proteins
Biological Process	0	GO:0006643	membrane lipid metabolic process	Q60648	8.68107	3.89977e-05	Lower aggregation propensity in NKM	Proteins	Ganglioside GM2 activator	chaperone clients
Biological Process	0	GO:0006643	membrane lipid metabolic process	P70158	8.68107	3.89977e-05	Lower aggregation propensity in NKM	Proteins	Acid sphingomyelinase-like phosphodiesterase 3a	other proteins
Biological Process	0	GO:0006643	membrane lipid metabolic process	Q5SX19	8.68107	3.89977e-05	Lower aggregation propensity in NKM	Proteins	N-acetylglucosaminyl-phosphatidylinositol de-N-acetylase	other proteins
Biological Process	0	GO:0006643	membrane lipid metabolic process	Q9D1C3	8.68107	3.89977e-05	Lower aggregation propensity in NKM	Proteins	Protein preY, mitochondrial	other proteins
Biological Process	2	GO:0006629	lipid metabolic process	Q8CHS4	2.40766	2.02018e-05	Lower aggregation propensity in NKM	Proteins	PI-PLC X domain-containing protein 1	other proteins
Biological Process	2	GO:0006629	lipid metabolic process	Q9D0S9	2.40766	2.02018e-05	Lower aggregation propensity in NKM	Proteins	Histidine triad nucleotide-binding protein 2, mitochondrial	other proteins
Biological Process	2	GO:0006629	lipid metabolic process	Q9WV54	2.40766	2.02018e-05	Lower aggregation propensity in NKM	Proteins	Acid ceramidase	chaperone clients
Biological Process	2	GO:0006629	lipid metabolic process	Q91X17	2.40766	2.02018e-05	Lower aggregation propensity in NKM	Proteins	Uromodulin	other proteins
Biological Process	2	GO:0006629	lipid metabolic process	Q60648	2.40766	2.02018e-05	Lower aggregation propensity in NKM	Proteins	Ganglioside GM2 activator	chaperone clients
Biological Process	2	GO:0006629	lipid metabolic process	Q8JZV9	2.40766	2.02018e-05	Lower aggregation propensity in NKM	Proteins	3-hydroxybutyrate dehydrogenase type 2	other proteins
Biological Process	2	GO:0006629	lipid metabolic process	Q3UW21	2.40766	2.02018e-05	Lower aggregation propensity in NKM	Proteins	Colipase-like protein 2	other proteins
Biological Process	2	GO:0006629	lipid metabolic process	P51908	2.40766	2.02018e-05	Lower aggregation propensity in NKM	Proteins	C->U-editing enzyme APOBEC-1	other proteins
Biological Process	2	GO:0006629	lipid metabolic process	O55055	2.40766	2.02018e-05	Lower aggregation propensity in NKM	Proteins	tRNA (cytosine(38)-C(5))-methyltransferase	other proteins
Biological Process	2	GO:0006629	lipid metabolic process	Q91UZ5	2.40766	2.02018e-05	Lower aggregation propensity in NKM	Proteins	Inositol monophosphatase 2	chaperone clients
Biological Process	2	GO:0006629	lipid metabolic process	P53808	2.40766	2.02018e-05	Lower aggregation propensity in NKM	Proteins	Phosphatidylcholine transfer protein	other proteins
Biological Process	2	GO:0006629	lipid metabolic process	Q9QWR8	2.40766	2.02018e-05	Lower aggregation propensity in NKM	Proteins	Alpha-N-acetylgalactosaminidase	other proteins
Biological Process	2	GO:0006629	lipid metabolic process	Q9JL56	2.40766	2.02018e-05	Lower aggregation propensity in NKM	Proteins	Glycerophosphodiester phosphodiesterase 1	other proteins
Biological Process	2	GO:0006629	lipid metabolic process	Q8CEE7	2.40766	2.02018e-05	Lower aggregation propensity in NKM	Proteins	Retinol dehydrogenase 13	other proteins
Biological Process	2	GO:0006629	lipid metabolic process	Q5SX19	2.40766	2.02018e-05	Lower aggregation propensity in NKM	Proteins	N-acetylglucosaminyl-phosphatidylinositol de-N-acetylase	other proteins
Biological Process	2	GO:0006629	lipid metabolic process	P97391	2.40766	2.02018e-05	Lower aggregation propensity in NKM	Proteins	Calcium-dependent phospholipase A2	other proteins
Biological Process	2	GO:0006629	lipid metabolic process	E9Q9W4	2.40766	2.02018e-05	Lower aggregation propensity in NKM	Proteins	Solute carrier family 27 (fatty acid transporter), member 6	other proteins
Biological Process	2	GO:0006629	lipid metabolic process	Q8R2F2	2.40766	2.02018e-05	Lower aggregation propensity in NKM	Proteins	Sphingolipid delta(4)-desaturase/C4-monooxygenase DES2	other proteins
Biological Process	2	GO:0006629	lipid metabolic process	O70302	2.40766	2.02018e-05	Lower aggregation propensity in NKM	Proteins	Cell death activator CIDE-A	other proteins
Biological Process	2	GO:0006629	lipid metabolic process	Q60994	2.40766	2.02018e-05	Lower aggregation propensity in NKM	Proteins	Adiponectin	other proteins
Biological Process	2	GO:0006629	lipid metabolic process	P31428	2.40766	2.02018e-05	Lower aggregation propensity in NKM	Proteins	Dipeptidase 1	other proteins
Biological Process	2	GO:0006629	lipid metabolic process	P70158	2.40766	2.02018e-05	Lower aggregation propensity in NKM	Proteins	Acid sphingomyelinase-like phosphodiesterase 3a	other proteins
Biological Process	2	GO:0006629	lipid metabolic process	P33622	2.40766	2.02018e-05	Lower aggregation propensity in NKM	Proteins	Apolipoprotein C-III	other proteins
Biological Process	2	GO:0006629	lipid metabolic process	Q9EPR2	2.40766	2.02018e-05	Lower aggregation propensity in NKM	Proteins	Group XIIA secretory phospholipase A2	other proteins
Biological Process	2	GO:0006629	lipid metabolic process	Q9DD06	2.40766	2.02018e-05	Lower aggregation propensity in NKM	Proteins	Retinoic acid receptor responder protein 2	other proteins
Biological Process	2	GO:0006629	lipid metabolic process	Q91V80	2.40766	2.02018e-05	Lower aggregation propensity in NKM	Proteins	Apolipoprotein F	other proteins
Biological Process	2	GO:0006629	lipid metabolic process	P22387	2.40766	2.02018e-05	Lower aggregation propensity in NKM	Proteins	Endothelin-1	other proteins
Biological Process	2	GO:0006629	lipid metabolic process	Q00724	2.40766	2.02018e-05	Lower aggregation propensity in NKM	Proteins	Retinol-binding protein 4	other proteins
Biological Process	2	GO:0006629	lipid metabolic process	Q9D1C3	2.40766	2.02018e-05	Lower aggregation propensity in NKM	Proteins	Protein preY, mitochondrial	other proteins
Biological Process	0	GO:0002688	regulation of leukocyte chemotaxis	Q61477	6.158	3.47555e-05	Lower aggregation propensity in NKM	Proteins	Neuroblastoma suppressor of tumorigenicity 1	other proteins
Biological Process	0	GO:0002688	regulation of leukocyte chemotaxis	Q8CGV8	6.158	3.47555e-05	Lower aggregation propensity in NKM	Proteins	Matrix metallopeptidase 28 (epilysin)	other proteins
Biological Process	0	GO:0002688	regulation of leukocyte chemotaxis	O55038	6.158	3.47555e-05	Lower aggregation propensity in NKM	Proteins	C-X-C motif chemokine 13	other proteins
Biological Process	0	GO:0002688	regulation of leukocyte chemotaxis	Q9DD06	6.158	3.47555e-05	Lower aggregation propensity in NKM	Proteins	Retinoic acid receptor responder protein 2	other proteins
Biological Process	0	GO:0002688	regulation of leukocyte chemotaxis	Q30KN8	6.158	3.47555e-05	Lower aggregation propensity in NKM	Proteins	Beta-defensin 25	other proteins
Biological Process	0	GO:0002688	regulation of leukocyte chemotaxis	P97953	6.158	3.47555e-05	Lower aggregation propensity in NKM	Proteins	Vascular endothelial growth factor C	other proteins
Biological Process	0	GO:0002688	regulation of leukocyte chemotaxis	P22387	6.158	3.47555e-05	Lower aggregation propensity in NKM	Proteins	Endothelin-1	other proteins
Biological Process	0	GO:0002688	regulation of leukocyte chemotaxis	P47993	6.158	3.47555e-05	Lower aggregation propensity in NKM	Proteins	Lymphotactin	other proteins
Biological Process	0	GO:0002688	regulation of leukocyte chemotaxis	P30882	6.158	3.47555e-05	Lower aggregation propensity in NKM	Proteins	C-C motif chemokine 5	other proteins
Biological Process	1	GO:0002685	regulation of leukocyte migration	Q61477	4.54723	6.08873e-05	Lower aggregation propensity in NKM	Proteins	Neuroblastoma suppressor of tumorigenicity 1	other proteins
Biological Process	1	GO:0002685	regulation of leukocyte migration	Q8CGV8	4.54723	6.08873e-05	Lower aggregation propensity in NKM	Proteins	Matrix metallopeptidase 28 (epilysin)	other proteins
Biological Process	1	GO:0002685	regulation of leukocyte migration	Q9JIL2	4.54723	6.08873e-05	Lower aggregation propensity in NKM	Proteins	C-C motif chemokine 28	other proteins
Biological Process	1	GO:0002685	regulation of leukocyte migration	O55038	4.54723	6.08873e-05	Lower aggregation propensity in NKM	Proteins	C-X-C motif chemokine 13	other proteins
Biological Process	1	GO:0002685	regulation of leukocyte migration	Q9DD06	4.54723	6.08873e-05	Lower aggregation propensity in NKM	Proteins	Retinoic acid receptor responder protein 2	other proteins
Biological Process	1	GO:0002685	regulation of leukocyte migration	Q30KN8	4.54723	6.08873e-05	Lower aggregation propensity in NKM	Proteins	Beta-defensin 25	other proteins
Biological Process	1	GO:0002685	regulation of leukocyte migration	P97953	4.54723	6.08873e-05	Lower aggregation propensity in NKM	Proteins	Vascular endothelial growth factor C	other proteins
Biological Process	1	GO:0002685	regulation of leukocyte migration	P22387	4.54723	6.08873e-05	Lower aggregation propensity in NKM	Proteins	Endothelin-1	other proteins
Biological Process	1	GO:0002685	regulation of leukocyte migration	P47993	4.54723	6.08873e-05	Lower aggregation propensity in NKM	Proteins	Lymphotactin	other proteins
Biological Process	1	GO:0002685	regulation of leukocyte migration	Q925I7	4.54723	6.08873e-05	Lower aggregation propensity in NKM	Proteins	Platelet-derived growth factor D	other proteins
Biological Process	1	GO:0002685	regulation of leukocyte migration	P30882	4.54723	6.08873e-05	Lower aggregation propensity in NKM	Proteins	C-C motif chemokine 5	other proteins
Biological Process	2	GO:0032101	regulation of response to external stimulus	Q8VE43	2.37197	7.1145e-05	Lower aggregation propensity in NKM	Proteins	Meteorin-like protein	other proteins
Biological Process	2	GO:0032101	regulation of response to external stimulus	Q61477	2.37197	7.1145e-05	Lower aggregation propensity in NKM	Proteins	Neuroblastoma suppressor of tumorigenicity 1	other proteins
Biological Process	2	GO:0032101	regulation of response to external stimulus	Q64008	2.37197	7.1145e-05	Lower aggregation propensity in NKM	Proteins	Ras-related protein Rab-34	other proteins
Biological Process	2	GO:0032101	regulation of response to external stimulus	O70176	2.37197	7.1145e-05	Lower aggregation propensity in NKM	Proteins	Pituitary adenylate cyclase-activating polypeptide	other proteins
Biological Process	2	GO:0032101	regulation of response to external stimulus	Q9JHF9	2.37197	7.1145e-05	Lower aggregation propensity in NKM	Proteins	Lymphocyte antigen 96	other proteins
Biological Process	2	GO:0032101	regulation of response to external stimulus	Q9D140	2.37197	7.1145e-05	Lower aggregation propensity in NKM	Proteins	Kallikrein c	chaperone clients
Biological Process	2	GO:0032101	regulation of response to external stimulus	P30882	2.37197	7.1145e-05	Lower aggregation propensity in NKM	Proteins	C-C motif chemokine 5	other proteins
Biological Process	2	GO:0032101	regulation of response to external stimulus	Q8BGF6	2.37197	7.1145e-05	Lower aggregation propensity in NKM	Proteins	ELMO domain-containing protein 2	other proteins
Biological Process	2	GO:0032101	regulation of response to external stimulus	P21844	2.37197	7.1145e-05	Lower aggregation propensity in NKM	Proteins	Chymase	other proteins
Biological Process	2	GO:0032101	regulation of response to external stimulus	O55038	2.37197	7.1145e-05	Lower aggregation propensity in NKM	Proteins	C-X-C motif chemokine 13	other proteins
Biological Process	2	GO:0032101	regulation of response to external stimulus	P20033	2.37197	7.1145e-05	Lower aggregation propensity in NKM	Proteins	Platelet-derived growth factor subunit A	other proteins
Biological Process	2	GO:0032101	regulation of response to external stimulus	P41539	2.37197	7.1145e-05	Lower aggregation propensity in NKM	Proteins	Protachykinin-1	other proteins
Biological Process	2	GO:0032101	regulation of response to external stimulus	Q30KN8	2.37197	7.1145e-05	Lower aggregation propensity in NKM	Proteins	Beta-defensin 25	other proteins
Biological Process	2	GO:0032101	regulation of response to external stimulus	P47993	2.37197	7.1145e-05	Lower aggregation propensity in NKM	Proteins	Lymphotactin	other proteins
Biological Process	2	GO:0032101	regulation of response to external stimulus	P97391	2.37197	7.1145e-05	Lower aggregation propensity in NKM	Proteins	Calcium-dependent phospholipase A2	other proteins
Biological Process	2	GO:0032101	regulation of response to external stimulus	O88593	2.37197	7.1145e-05	Lower aggregation propensity in NKM	Proteins	Peptidoglycan recognition protein 1	other proteins
Biological Process	2	GO:0032101	regulation of response to external stimulus	Q9ESH5	2.37197	7.1145e-05	Lower aggregation propensity in NKM	Proteins	WAP four-disulfide core domain protein 1	other proteins
Biological Process	2	GO:0032101	regulation of response to external stimulus	Q8CGV8	2.37197	7.1145e-05	Lower aggregation propensity in NKM	Proteins	Matrix metallopeptidase 28 (epilysin)	other proteins
Biological Process	2	GO:0032101	regulation of response to external stimulus	Q60994	2.37197	7.1145e-05	Lower aggregation propensity in NKM	Proteins	Adiponectin	other proteins
Biological Process	2	GO:0032101	regulation of response to external stimulus	Q8VC30	2.37197	7.1145e-05	Lower aggregation propensity in NKM	Proteins	Triokinase/FMN cyclase	other proteins
Biological Process	2	GO:0032101	regulation of response to external stimulus	P97953	2.37197	7.1145e-05	Lower aggregation propensity in NKM	Proteins	Vascular endothelial growth factor C	other proteins
Biological Process	2	GO:0032101	regulation of response to external stimulus	Q925I7	2.37197	7.1145e-05	Lower aggregation propensity in NKM	Proteins	Platelet-derived growth factor D	other proteins
Biological Process	2	GO:0032101	regulation of response to external stimulus	P20722	2.37197	7.1145e-05	Lower aggregation propensity in NKM	Proteins	Bone morphogenetic protein 6	other proteins
Biological Process	2	GO:0032101	regulation of response to external stimulus	Q9DD06	2.37197	7.1145e-05	Lower aggregation propensity in NKM	Proteins	Retinoic acid receptor responder protein 2	other proteins
Biological Process	2	GO:0032101	regulation of response to external stimulus	P09240	2.37197	7.1145e-05	Lower aggregation propensity in NKM	Proteins	Cholecystokinin	other proteins
Biological Process	2	GO:0032101	regulation of response to external stimulus	P22387	2.37197	7.1145e-05	Lower aggregation propensity in NKM	Proteins	Endothelin-1	other proteins
Biological Process	0	GO:0071363	cellular response to growth factor stimulus	F8VPQ6	2.92757	7.90081e-05	Lower aggregation propensity in NKM	Proteins	Alkaline phosphatase	other proteins
Biological Process	0	GO:0071363	cellular response to growth factor stimulus	P29268	2.92757	7.90081e-05	Lower aggregation propensity in NKM	Proteins	Connective tissue growth factor	other proteins
Biological Process	0	GO:0071363	cellular response to growth factor stimulus	P48540	2.92757	7.90081e-05	Lower aggregation propensity in NKM	Proteins	Glial cell line-derived neurotrophic factor	other proteins
Biological Process	0	GO:0071363	cellular response to growth factor stimulus	P97930	2.92757	7.90081e-05	Lower aggregation propensity in NKM	Proteins	Thymidylate kinase	other proteins
Biological Process	0	GO:0071363	cellular response to growth factor stimulus	Q9ESS2	2.92757	7.90081e-05	Lower aggregation propensity in NKM	Proteins	Fibroblast growth factor 22	other proteins
Biological Process	0	GO:0071363	cellular response to growth factor stimulus	P97953	2.92757	7.90081e-05	Lower aggregation propensity in NKM	Proteins	Vascular endothelial growth factor C	other proteins
Biological Process	0	GO:0071363	cellular response to growth factor stimulus	Q925I7	2.92757	7.90081e-05	Lower aggregation propensity in NKM	Proteins	Platelet-derived growth factor D	other proteins
Biological Process	0	GO:0071363	cellular response to growth factor stimulus	P34821	2.92757	7.90081e-05	Lower aggregation propensity in NKM	Proteins	Bone morphogenetic protein 8A	other proteins
Biological Process	0	GO:0071363	cellular response to growth factor stimulus	Q9Z0J7	2.92757	7.90081e-05	Lower aggregation propensity in NKM	Proteins	Growth/differentiation factor 15	other proteins
Biological Process	0	GO:0071363	cellular response to growth factor stimulus	P51865	2.92757	7.90081e-05	Lower aggregation propensity in NKM	Proteins	Teratocarcinoma-derived growth factor	chaperone clients
Biological Process	0	GO:0071363	cellular response to growth factor stimulus	O55233	2.92757	7.90081e-05	Lower aggregation propensity in NKM	Proteins	Cerberus	chaperone clients
Biological Process	0	GO:0071363	cellular response to growth factor stimulus	P20722	2.92757	7.90081e-05	Lower aggregation propensity in NKM	Proteins	Bone morphogenetic protein 6	other proteins
Biological Process	0	GO:0071363	cellular response to growth factor stimulus	O55038	2.92757	7.90081e-05	Lower aggregation propensity in NKM	Proteins	C-X-C motif chemokine 13	other proteins
Biological Process	0	GO:0071363	cellular response to growth factor stimulus	P63075	2.92757	7.90081e-05	Lower aggregation propensity in NKM	Proteins	Fibroblast growth factor 17	other proteins
Biological Process	0	GO:0071363	cellular response to growth factor stimulus	P41539	2.92757	7.90081e-05	Lower aggregation propensity in NKM	Proteins	Protachykinin-1	other proteins
Biological Process	0	GO:0071363	cellular response to growth factor stimulus	P20067	2.92757	7.90081e-05	Lower aggregation propensity in NKM	Proteins	DNA-binding protein inhibitor ID-1	other proteins
Biological Process	0	GO:0071363	cellular response to growth factor stimulus	P47993	2.92757	7.90081e-05	Lower aggregation propensity in NKM	Proteins	Lymphotactin	other proteins
Biological Process	0	GO:0071363	cellular response to growth factor stimulus	Q8C4U3	2.92757	7.90081e-05	Lower aggregation propensity in NKM	Proteins	Secreted frizzled-related protein 1	other proteins
Biological Process	0	GO:0006357	regulation of transcription by RNA polymerase II	O70176	0.408281	3.25079e-05	Lower aggregation propensity in NKM	Proteins	Pituitary adenylate cyclase-activating polypeptide	other proteins
Biological Process	0	GO:0006357	regulation of transcription by RNA polymerase II	Q8K4K2	0.408281	3.25079e-05	Lower aggregation propensity in NKM	Proteins	Tribbles homolog 3	other proteins
Biological Process	0	GO:0006357	regulation of transcription by RNA polymerase II	P48540	0.408281	3.25079e-05	Lower aggregation propensity in NKM	Proteins	Glial cell line-derived neurotrophic factor	other proteins
Biological Process	0	GO:0006357	regulation of transcription by RNA polymerase II	Q9D032	0.408281	3.25079e-05	Lower aggregation propensity in NKM	Proteins	Single-stranded DNA-binding protein 3	other proteins
Biological Process	0	GO:0006357	regulation of transcription by RNA polymerase II	Q08024	0.408281	3.25079e-05	Lower aggregation propensity in NKM	Proteins	Core-binding factor subunit beta	other proteins
Biological Process	0	GO:0006357	regulation of transcription by RNA polymerase II	P51865	0.408281	3.25079e-05	Lower aggregation propensity in NKM	Proteins	Teratocarcinoma-derived growth factor	chaperone clients
Biological Process	0	GO:0006357	regulation of transcription by RNA polymerase II	O55233	0.408281	3.25079e-05	Lower aggregation propensity in NKM	Proteins	Cerberus	chaperone clients
Biological Process	0	GO:0006357	regulation of transcription by RNA polymerase II	P20722	0.408281	3.25079e-05	Lower aggregation propensity in NKM	Proteins	Bone morphogenetic protein 6	other proteins
Biological Process	0	GO:0006357	regulation of transcription by RNA polymerase II	Q9EQC7	0.408281	3.25079e-05	Lower aggregation propensity in NKM	Proteins	Follistatin-related protein 3	other proteins
Biological Process	0	GO:0006357	regulation of transcription by RNA polymerase II	Q9Z2E5	0.408281	3.25079e-05	Lower aggregation propensity in NKM	Proteins	Protein atonal homolog 7	other proteins
Biological Process	0	GO:0006357	regulation of transcription by RNA polymerase II	P20067	0.408281	3.25079e-05	Lower aggregation propensity in NKM	Proteins	DNA-binding protein inhibitor ID-1	other proteins
Biological Process	0	GO:0006357	regulation of transcription by RNA polymerase II	P22387	0.408281	3.25079e-05	Lower aggregation propensity in NKM	Proteins	Endothelin-1	other proteins
Biological Process	0	GO:0006357	regulation of transcription by RNA polymerase II	Q9WVH9	0.408281	3.25079e-05	Lower aggregation propensity in NKM	Proteins	Fibulin-5	other proteins
Biological Process	0	GO:0006357	regulation of transcription by RNA polymerase II	A2AA28	0.408281	3.25079e-05	Lower aggregation propensity in NKM	Proteins	Methyltransferase-like protein 23	chaperone clients
Biological Process	0	GO:0006357	regulation of transcription by RNA polymerase II	Q6ZQ08	0.408281	3.25079e-05	Lower aggregation propensity in NKM	Proteins	CCR4-NOT transcription complex subunit 1	other proteins
Biological Process	1	GO:0006355	regulation of transcription, DNA-templated	Q99LT0	0.417077	1.41012e-06	Lower aggregation propensity in NKM	Proteins	Protein dpy-30 homolog	other proteins
Biological Process	1	GO:0006355	regulation of transcription, DNA-templated	Q60994	0.417077	1.41012e-06	Lower aggregation propensity in NKM	Proteins	Adiponectin	other proteins
Biological Process	1	GO:0006355	regulation of transcription, DNA-templated	O70176	0.417077	1.41012e-06	Lower aggregation propensity in NKM	Proteins	Pituitary adenylate cyclase-activating polypeptide	other proteins
Biological Process	1	GO:0006355	regulation of transcription, DNA-templated	Q62406	0.417077	1.41012e-06	Lower aggregation propensity in NKM	Proteins	Interleukin-1 receptor-associated kinase 1	other proteins
Biological Process	1	GO:0006355	regulation of transcription, DNA-templated	Q8K4K2	0.417077	1.41012e-06	Lower aggregation propensity in NKM	Proteins	Tribbles homolog 3	other proteins
Biological Process	1	GO:0006355	regulation of transcription, DNA-templated	P48540	0.417077	1.41012e-06	Lower aggregation propensity in NKM	Proteins	Glial cell line-derived neurotrophic factor	other proteins
Biological Process	1	GO:0006355	regulation of transcription, DNA-templated	Q9D032	0.417077	1.41012e-06	Lower aggregation propensity in NKM	Proteins	Single-stranded DNA-binding protein 3	other proteins
Biological Process	1	GO:0006355	regulation of transcription, DNA-templated	Q08024	0.417077	1.41012e-06	Lower aggregation propensity in NKM	Proteins	Core-binding factor subunit beta	other proteins
Biological Process	1	GO:0006355	regulation of transcription, DNA-templated	P51865	0.417077	1.41012e-06	Lower aggregation propensity in NKM	Proteins	Teratocarcinoma-derived growth factor	chaperone clients
Biological Process	1	GO:0006355	regulation of transcription, DNA-templated	O55233	0.417077	1.41012e-06	Lower aggregation propensity in NKM	Proteins	Cerberus	chaperone clients
Biological Process	1	GO:0006355	regulation of transcription, DNA-templated	P20722	0.417077	1.41012e-06	Lower aggregation propensity in NKM	Proteins	Bone morphogenetic protein 6	other proteins
Biological Process	1	GO:0006355	regulation of transcription, DNA-templated	Q9EQC7	0.417077	1.41012e-06	Lower aggregation propensity in NKM	Proteins	Follistatin-related protein 3	other proteins
Biological Process	1	GO:0006355	regulation of transcription, DNA-templated	Q9Z2E5	0.417077	1.41012e-06	Lower aggregation propensity in NKM	Proteins	Protein atonal homolog 7	other proteins
Biological Process	1	GO:0006355	regulation of transcription, DNA-templated	P20067	0.417077	1.41012e-06	Lower aggregation propensity in NKM	Proteins	DNA-binding protein inhibitor ID-1	other proteins
Biological Process	1	GO:0006355	regulation of transcription, DNA-templated	P22387	0.417077	1.41012e-06	Lower aggregation propensity in NKM	Proteins	Endothelin-1	other proteins
Biological Process	1	GO:0006355	regulation of transcription, DNA-templated	P47993	0.417077	1.41012e-06	Lower aggregation propensity in NKM	Proteins	Lymphotactin	other proteins
Biological Process	1	GO:0006355	regulation of transcription, DNA-templated	Q8C4U3	0.417077	1.41012e-06	Lower aggregation propensity in NKM	Proteins	Secreted frizzled-related protein 1	other proteins
Biological Process	1	GO:0006355	regulation of transcription, DNA-templated	Q9WVH9	0.417077	1.41012e-06	Lower aggregation propensity in NKM	Proteins	Fibulin-5	other proteins
Biological Process	1	GO:0006355	regulation of transcription, DNA-templated	A2AA28	0.417077	1.41012e-06	Lower aggregation propensity in NKM	Proteins	Methyltransferase-like protein 23	chaperone clients
Biological Process	1	GO:0006355	regulation of transcription, DNA-templated	Q6ZQ08	0.417077	1.41012e-06	Lower aggregation propensity in NKM	Proteins	CCR4-NOT transcription complex subunit 1	other proteins
Biological Process	2	GO:0010468	regulation of gene expression	Q9CX63	0.580319	2.8128e-05	Lower aggregation propensity in NKM	Proteins	Protein IL-40	other proteins
Biological Process	2	GO:0010468	regulation of gene expression	Q8BL97	0.580319	2.8128e-05	Lower aggregation propensity in NKM	Proteins	Serine/arginine-rich splicing factor 7	chaperone clients
Biological Process	2	GO:0010468	regulation of gene expression	O70176	0.580319	2.8128e-05	Lower aggregation propensity in NKM	Proteins	Pituitary adenylate cyclase-activating polypeptide	other proteins
Biological Process	2	GO:0010468	regulation of gene expression	Q62406	0.580319	2.8128e-05	Lower aggregation propensity in NKM	Proteins	Interleukin-1 receptor-associated kinase 1	other proteins
Biological Process	2	GO:0010468	regulation of gene expression	Q9R0R1	0.580319	2.8128e-05	Lower aggregation propensity in NKM	Proteins	Melanotransferrin	other proteins
Biological Process	2	GO:0010468	regulation of gene expression	Q9JHF9	0.580319	2.8128e-05	Lower aggregation propensity in NKM	Proteins	Lymphocyte antigen 96	other proteins
Biological Process	2	GO:0010468	regulation of gene expression	Q9ESS2	0.580319	2.8128e-05	Lower aggregation propensity in NKM	Proteins	Fibroblast growth factor 22	other proteins
Biological Process	2	GO:0010468	regulation of gene expression	Q9D140	0.580319	2.8128e-05	Lower aggregation propensity in NKM	Proteins	Kallikrein c	chaperone clients
Biological Process	2	GO:0010468	regulation of gene expression	P30882	0.580319	2.8128e-05	Lower aggregation propensity in NKM	Proteins	C-C motif chemokine 5	other proteins
Biological Process	2	GO:0010468	regulation of gene expression	Q08024	0.580319	2.8128e-05	Lower aggregation propensity in NKM	Proteins	Core-binding factor subunit beta	other proteins
Biological Process	2	GO:0010468	regulation of gene expression	P51865	0.580319	2.8128e-05	Lower aggregation propensity in NKM	Proteins	Teratocarcinoma-derived growth factor	chaperone clients
Biological Process	2	GO:0010468	regulation of gene expression	P51908	0.580319	2.8128e-05	Lower aggregation propensity in NKM	Proteins	C->U-editing enzyme APOBEC-1	other proteins
Biological Process	2	GO:0010468	regulation of gene expression	O55233	0.580319	2.8128e-05	Lower aggregation propensity in NKM	Proteins	Cerberus	chaperone clients
Biological Process	2	GO:0010468	regulation of gene expression	O55055	0.580319	2.8128e-05	Lower aggregation propensity in NKM	Proteins	tRNA (cytosine(38)-C(5))-methyltransferase	other proteins
Biological Process	2	GO:0010468	regulation of gene expression	Q9JL95	0.580319	2.8128e-05	Lower aggregation propensity in NKM	Proteins	Proteoglycan 3	other proteins
Biological Process	2	GO:0010468	regulation of gene expression	Q30KN8	0.580319	2.8128e-05	Lower aggregation propensity in NKM	Proteins	Beta-defensin 25	other proteins
Biological Process	2	GO:0010468	regulation of gene expression	P02525	0.580319	2.8128e-05	Lower aggregation propensity in NKM	Proteins	Beta-crystallin A1	chaperone clients
Biological Process	2	GO:0010468	regulation of gene expression	P47993	0.580319	2.8128e-05	Lower aggregation propensity in NKM	Proteins	Lymphotactin	other proteins
Biological Process	2	GO:0010468	regulation of gene expression	Q9WVH9	0.580319	2.8128e-05	Lower aggregation propensity in NKM	Proteins	Fibulin-5	other proteins
Biological Process	2	GO:0010468	regulation of gene expression	O35900	0.580319	2.8128e-05	Lower aggregation propensity in NKM	Proteins	U6 snRNA-associated Sm-like protein LSm2	other proteins
Biological Process	2	GO:0010468	regulation of gene expression	O88593	0.580319	2.8128e-05	Lower aggregation propensity in NKM	Proteins	Peptidoglycan recognition protein 1	other proteins
Biological Process	2	GO:0010468	regulation of gene expression	Q6ZQ08	0.580319	2.8128e-05	Lower aggregation propensity in NKM	Proteins	CCR4-NOT transcription complex subunit 1	other proteins
Biological Process	2	GO:0010468	regulation of gene expression	O70302	0.580319	2.8128e-05	Lower aggregation propensity in NKM	Proteins	Cell death activator CIDE-A	other proteins
Biological Process	2	GO:0010468	regulation of gene expression	Q99LT0	0.580319	2.8128e-05	Lower aggregation propensity in NKM	Proteins	Protein dpy-30 homolog	other proteins
Biological Process	2	GO:0010468	regulation of gene expression	Q60994	0.580319	2.8128e-05	Lower aggregation propensity in NKM	Proteins	Adiponectin	other proteins
Biological Process	2	GO:0010468	regulation of gene expression	P29268	0.580319	2.8128e-05	Lower aggregation propensity in NKM	Proteins	Connective tissue growth factor	other proteins
Biological Process	2	GO:0010468	regulation of gene expression	Q8K4K2	0.580319	2.8128e-05	Lower aggregation propensity in NKM	Proteins	Tribbles homolog 3	other proteins
Biological Process	2	GO:0010468	regulation of gene expression	P48540	0.580319	2.8128e-05	Lower aggregation propensity in NKM	Proteins	Glial cell line-derived neurotrophic factor	other proteins
Biological Process	2	GO:0010468	regulation of gene expression	Q9D032	0.580319	2.8128e-05	Lower aggregation propensity in NKM	Proteins	Single-stranded DNA-binding protein 3	other proteins
Biological Process	2	GO:0010468	regulation of gene expression	Q9Z2C8	0.580319	2.8128e-05	Lower aggregation propensity in NKM	Proteins	Y-box-binding protein 2	other proteins
Biological Process	2	GO:0010468	regulation of gene expression	P20722	0.580319	2.8128e-05	Lower aggregation propensity in NKM	Proteins	Bone morphogenetic protein 6	other proteins
Biological Process	2	GO:0010468	regulation of gene expression	Q9EQC7	0.580319	2.8128e-05	Lower aggregation propensity in NKM	Proteins	Follistatin-related protein 3	other proteins
Biological Process	2	GO:0010468	regulation of gene expression	Q9Z2E5	0.580319	2.8128e-05	Lower aggregation propensity in NKM	Proteins	Protein atonal homolog 7	other proteins
Biological Process	2	GO:0010468	regulation of gene expression	P63075	0.580319	2.8128e-05	Lower aggregation propensity in NKM	Proteins	Fibroblast growth factor 17	other proteins
Biological Process	2	GO:0010468	regulation of gene expression	P20067	0.580319	2.8128e-05	Lower aggregation propensity in NKM	Proteins	DNA-binding protein inhibitor ID-1	other proteins
Biological Process	2	GO:0010468	regulation of gene expression	P22387	0.580319	2.8128e-05	Lower aggregation propensity in NKM	Proteins	Endothelin-1	other proteins
Biological Process	2	GO:0010468	regulation of gene expression	Q8C4U3	0.580319	2.8128e-05	Lower aggregation propensity in NKM	Proteins	Secreted frizzled-related protein 1	other proteins
Biological Process	2	GO:0010468	regulation of gene expression	Q00724	0.580319	2.8128e-05	Lower aggregation propensity in NKM	Proteins	Retinol-binding protein 4	other proteins
Biological Process	2	GO:0010468	regulation of gene expression	A2AA28	0.580319	2.8128e-05	Lower aggregation propensity in NKM	Proteins	Methyltransferase-like protein 23	chaperone clients
Biological Process	2	GO:1903506	regulation of nucleic acid-templated transcription	Q99LT0	0.437242	3.37031e-06	Lower aggregation propensity in NKM	Proteins	Protein dpy-30 homolog	other proteins
Biological Process	2	GO:1903506	regulation of nucleic acid-templated transcription	Q60994	0.437242	3.37031e-06	Lower aggregation propensity in NKM	Proteins	Adiponectin	other proteins
Biological Process	2	GO:1903506	regulation of nucleic acid-templated transcription	Q9WV54	0.437242	3.37031e-06	Lower aggregation propensity in NKM	Proteins	Acid ceramidase	chaperone clients
Biological Process	2	GO:1903506	regulation of nucleic acid-templated transcription	O70176	0.437242	3.37031e-06	Lower aggregation propensity in NKM	Proteins	Pituitary adenylate cyclase-activating polypeptide	other proteins
Biological Process	2	GO:1903506	regulation of nucleic acid-templated transcription	Q62406	0.437242	3.37031e-06	Lower aggregation propensity in NKM	Proteins	Interleukin-1 receptor-associated kinase 1	other proteins
Biological Process	2	GO:1903506	regulation of nucleic acid-templated transcription	Q8K4K2	0.437242	3.37031e-06	Lower aggregation propensity in NKM	Proteins	Tribbles homolog 3	other proteins
Biological Process	2	GO:1903506	regulation of nucleic acid-templated transcription	P48540	0.437242	3.37031e-06	Lower aggregation propensity in NKM	Proteins	Glial cell line-derived neurotrophic factor	other proteins
Biological Process	2	GO:1903506	regulation of nucleic acid-templated transcription	Q9D032	0.437242	3.37031e-06	Lower aggregation propensity in NKM	Proteins	Single-stranded DNA-binding protein 3	other proteins
Biological Process	2	GO:1903506	regulation of nucleic acid-templated transcription	Q08024	0.437242	3.37031e-06	Lower aggregation propensity in NKM	Proteins	Core-binding factor subunit beta	other proteins
Biological Process	2	GO:1903506	regulation of nucleic acid-templated transcription	P51865	0.437242	3.37031e-06	Lower aggregation propensity in NKM	Proteins	Teratocarcinoma-derived growth factor	chaperone clients
Biological Process	2	GO:1903506	regulation of nucleic acid-templated transcription	O55233	0.437242	3.37031e-06	Lower aggregation propensity in NKM	Proteins	Cerberus	chaperone clients
Biological Process	2	GO:1903506	regulation of nucleic acid-templated transcription	P20722	0.437242	3.37031e-06	Lower aggregation propensity in NKM	Proteins	Bone morphogenetic protein 6	other proteins
Biological Process	2	GO:1903506	regulation of nucleic acid-templated transcription	Q9EQC7	0.437242	3.37031e-06	Lower aggregation propensity in NKM	Proteins	Follistatin-related protein 3	other proteins
Biological Process	2	GO:1903506	regulation of nucleic acid-templated transcription	Q9Z2E5	0.437242	3.37031e-06	Lower aggregation propensity in NKM	Proteins	Protein atonal homolog 7	other proteins
Biological Process	2	GO:1903506	regulation of nucleic acid-templated transcription	P20067	0.437242	3.37031e-06	Lower aggregation propensity in NKM	Proteins	DNA-binding protein inhibitor ID-1	other proteins
Biological Process	2	GO:1903506	regulation of nucleic acid-templated transcription	P22387	0.437242	3.37031e-06	Lower aggregation propensity in NKM	Proteins	Endothelin-1	other proteins
Biological Process	2	GO:1903506	regulation of nucleic acid-templated transcription	P47993	0.437242	3.37031e-06	Lower aggregation propensity in NKM	Proteins	Lymphotactin	other proteins
Biological Process	2	GO:1903506	regulation of nucleic acid-templated transcription	Q8C4U3	0.437242	3.37031e-06	Lower aggregation propensity in NKM	Proteins	Secreted frizzled-related protein 1	other proteins
Biological Process	2	GO:1903506	regulation of nucleic acid-templated transcription	Q9WVH9	0.437242	3.37031e-06	Lower aggregation propensity in NKM	Proteins	Fibulin-5	other proteins
Biological Process	2	GO:1903506	regulation of nucleic acid-templated transcription	A2AA28	0.437242	3.37031e-06	Lower aggregation propensity in NKM	Proteins	Methyltransferase-like protein 23	chaperone clients
Biological Process	2	GO:1903506	regulation of nucleic acid-templated transcription	Q6ZQ08	0.437242	3.37031e-06	Lower aggregation propensity in NKM	Proteins	CCR4-NOT transcription complex subunit 1	other proteins
Biological Process	3	GO:2001141	regulation of RNA biosynthetic process	Q99LT0	0.436783	3.3693e-06	Lower aggregation propensity in NKM	Proteins	Protein dpy-30 homolog	other proteins
Biological Process	3	GO:2001141	regulation of RNA biosynthetic process	Q60994	0.436783	3.3693e-06	Lower aggregation propensity in NKM	Proteins	Adiponectin	other proteins
Biological Process	3	GO:2001141	regulation of RNA biosynthetic process	Q9WV54	0.436783	3.3693e-06	Lower aggregation propensity in NKM	Proteins	Acid ceramidase	chaperone clients
Biological Process	3	GO:2001141	regulation of RNA biosynthetic process	O70176	0.436783	3.3693e-06	Lower aggregation propensity in NKM	Proteins	Pituitary adenylate cyclase-activating polypeptide	other proteins
Biological Process	3	GO:2001141	regulation of RNA biosynthetic process	Q62406	0.436783	3.3693e-06	Lower aggregation propensity in NKM	Proteins	Interleukin-1 receptor-associated kinase 1	other proteins
Biological Process	3	GO:2001141	regulation of RNA biosynthetic process	Q8K4K2	0.436783	3.3693e-06	Lower aggregation propensity in NKM	Proteins	Tribbles homolog 3	other proteins
Biological Process	3	GO:2001141	regulation of RNA biosynthetic process	P48540	0.436783	3.3693e-06	Lower aggregation propensity in NKM	Proteins	Glial cell line-derived neurotrophic factor	other proteins
Biological Process	3	GO:2001141	regulation of RNA biosynthetic process	Q9D032	0.436783	3.3693e-06	Lower aggregation propensity in NKM	Proteins	Single-stranded DNA-binding protein 3	other proteins
Biological Process	3	GO:2001141	regulation of RNA biosynthetic process	Q08024	0.436783	3.3693e-06	Lower aggregation propensity in NKM	Proteins	Core-binding factor subunit beta	other proteins
Biological Process	3	GO:2001141	regulation of RNA biosynthetic process	P51865	0.436783	3.3693e-06	Lower aggregation propensity in NKM	Proteins	Teratocarcinoma-derived growth factor	chaperone clients
Biological Process	3	GO:2001141	regulation of RNA biosynthetic process	O55233	0.436783	3.3693e-06	Lower aggregation propensity in NKM	Proteins	Cerberus	chaperone clients
Biological Process	3	GO:2001141	regulation of RNA biosynthetic process	P20722	0.436783	3.3693e-06	Lower aggregation propensity in NKM	Proteins	Bone morphogenetic protein 6	other proteins
Biological Process	3	GO:2001141	regulation of RNA biosynthetic process	Q9EQC7	0.436783	3.3693e-06	Lower aggregation propensity in NKM	Proteins	Follistatin-related protein 3	other proteins
Biological Process	3	GO:2001141	regulation of RNA biosynthetic process	Q9Z2E5	0.436783	3.3693e-06	Lower aggregation propensity in NKM	Proteins	Protein atonal homolog 7	other proteins
Biological Process	3	GO:2001141	regulation of RNA biosynthetic process	P20067	0.436783	3.3693e-06	Lower aggregation propensity in NKM	Proteins	DNA-binding protein inhibitor ID-1	other proteins
Biological Process	3	GO:2001141	regulation of RNA biosynthetic process	P22387	0.436783	3.3693e-06	Lower aggregation propensity in NKM	Proteins	Endothelin-1	other proteins
Biological Process	3	GO:2001141	regulation of RNA biosynthetic process	P47993	0.436783	3.3693e-06	Lower aggregation propensity in NKM	Proteins	Lymphotactin	other proteins
Biological Process	3	GO:2001141	regulation of RNA biosynthetic process	Q8C4U3	0.436783	3.3693e-06	Lower aggregation propensity in NKM	Proteins	Secreted frizzled-related protein 1	other proteins
Biological Process	3	GO:2001141	regulation of RNA biosynthetic process	Q9WVH9	0.436783	3.3693e-06	Lower aggregation propensity in NKM	Proteins	Fibulin-5	other proteins
Biological Process	3	GO:2001141	regulation of RNA biosynthetic process	A2AA28	0.436783	3.3693e-06	Lower aggregation propensity in NKM	Proteins	Methyltransferase-like protein 23	chaperone clients
Biological Process	3	GO:2001141	regulation of RNA biosynthetic process	Q6ZQ08	0.436783	3.3693e-06	Lower aggregation propensity in NKM	Proteins	CCR4-NOT transcription complex subunit 1	other proteins
Biological Process	4	GO:0010556	regulation of macromolecule biosynthetic process	Q99LT0	0.405307	4.05439e-08	Lower aggregation propensity in NKM	Proteins	Protein dpy-30 homolog	other proteins
Biological Process	4	GO:0010556	regulation of macromolecule biosynthetic process	Q60994	0.405307	4.05439e-08	Lower aggregation propensity in NKM	Proteins	Adiponectin	other proteins
Biological Process	4	GO:0010556	regulation of macromolecule biosynthetic process	Q9WV54	0.405307	4.05439e-08	Lower aggregation propensity in NKM	Proteins	Acid ceramidase	chaperone clients
Biological Process	4	GO:0010556	regulation of macromolecule biosynthetic process	O70176	0.405307	4.05439e-08	Lower aggregation propensity in NKM	Proteins	Pituitary adenylate cyclase-activating polypeptide	other proteins
Biological Process	4	GO:0010556	regulation of macromolecule biosynthetic process	Q62406	0.405307	4.05439e-08	Lower aggregation propensity in NKM	Proteins	Interleukin-1 receptor-associated kinase 1	other proteins
Biological Process	4	GO:0010556	regulation of macromolecule biosynthetic process	Q8K4K2	0.405307	4.05439e-08	Lower aggregation propensity in NKM	Proteins	Tribbles homolog 3	other proteins
Biological Process	4	GO:0010556	regulation of macromolecule biosynthetic process	P48540	0.405307	4.05439e-08	Lower aggregation propensity in NKM	Proteins	Glial cell line-derived neurotrophic factor	other proteins
Biological Process	4	GO:0010556	regulation of macromolecule biosynthetic process	Q9D032	0.405307	4.05439e-08	Lower aggregation propensity in NKM	Proteins	Single-stranded DNA-binding protein 3	other proteins
Biological Process	4	GO:0010556	regulation of macromolecule biosynthetic process	Q08024	0.405307	4.05439e-08	Lower aggregation propensity in NKM	Proteins	Core-binding factor subunit beta	other proteins
Biological Process	4	GO:0010556	regulation of macromolecule biosynthetic process	P51865	0.405307	4.05439e-08	Lower aggregation propensity in NKM	Proteins	Teratocarcinoma-derived growth factor	chaperone clients
Biological Process	4	GO:0010556	regulation of macromolecule biosynthetic process	Q9Z2C8	0.405307	4.05439e-08	Lower aggregation propensity in NKM	Proteins	Y-box-binding protein 2	other proteins
Biological Process	4	GO:0010556	regulation of macromolecule biosynthetic process	O55233	0.405307	4.05439e-08	Lower aggregation propensity in NKM	Proteins	Cerberus	chaperone clients
Biological Process	4	GO:0010556	regulation of macromolecule biosynthetic process	P20722	0.405307	4.05439e-08	Lower aggregation propensity in NKM	Proteins	Bone morphogenetic protein 6	other proteins
Biological Process	4	GO:0010556	regulation of macromolecule biosynthetic process	Q9EQC7	0.405307	4.05439e-08	Lower aggregation propensity in NKM	Proteins	Follistatin-related protein 3	other proteins
Biological Process	4	GO:0010556	regulation of macromolecule biosynthetic process	Q9Z2E5	0.405307	4.05439e-08	Lower aggregation propensity in NKM	Proteins	Protein atonal homolog 7	other proteins
Biological Process	4	GO:0010556	regulation of macromolecule biosynthetic process	Q9JL95	0.405307	4.05439e-08	Lower aggregation propensity in NKM	Proteins	Proteoglycan 3	other proteins
Biological Process	4	GO:0010556	regulation of macromolecule biosynthetic process	P20067	0.405307	4.05439e-08	Lower aggregation propensity in NKM	Proteins	DNA-binding protein inhibitor ID-1	other proteins
Biological Process	4	GO:0010556	regulation of macromolecule biosynthetic process	P22387	0.405307	4.05439e-08	Lower aggregation propensity in NKM	Proteins	Endothelin-1	other proteins
Biological Process	4	GO:0010556	regulation of macromolecule biosynthetic process	P47993	0.405307	4.05439e-08	Lower aggregation propensity in NKM	Proteins	Lymphotactin	other proteins
Biological Process	4	GO:0010556	regulation of macromolecule biosynthetic process	Q8C4U3	0.405307	4.05439e-08	Lower aggregation propensity in NKM	Proteins	Secreted frizzled-related protein 1	other proteins
Biological Process	4	GO:0010556	regulation of macromolecule biosynthetic process	Q9WVH9	0.405307	4.05439e-08	Lower aggregation propensity in NKM	Proteins	Fibulin-5	other proteins
Biological Process	4	GO:0010556	regulation of macromolecule biosynthetic process	A2AA28	0.405307	4.05439e-08	Lower aggregation propensity in NKM	Proteins	Methyltransferase-like protein 23	chaperone clients
Biological Process	4	GO:0010556	regulation of macromolecule biosynthetic process	Q6ZQ08	0.405307	4.05439e-08	Lower aggregation propensity in NKM	Proteins	CCR4-NOT transcription complex subunit 1	other proteins
Biological Process	5	GO:0009889	regulation of biosynthetic process	Q9WV54	0.485391	1.3673e-06	Lower aggregation propensity in NKM	Proteins	Acid ceramidase	chaperone clients
Biological Process	5	GO:0009889	regulation of biosynthetic process	P43081	0.485391	1.3673e-06	Lower aggregation propensity in NKM	Proteins	Guanylyl cyclase-activating protein 1	other proteins
Biological Process	5	GO:0009889	regulation of biosynthetic process	O70176	0.485391	1.3673e-06	Lower aggregation propensity in NKM	Proteins	Pituitary adenylate cyclase-activating polypeptide	other proteins
Biological Process	5	GO:0009889	regulation of biosynthetic process	Q62406	0.485391	1.3673e-06	Lower aggregation propensity in NKM	Proteins	Interleukin-1 receptor-associated kinase 1	other proteins
Biological Process	5	GO:0009889	regulation of biosynthetic process	P30882	0.485391	1.3673e-06	Lower aggregation propensity in NKM	Proteins	C-C motif chemokine 5	other proteins
Biological Process	5	GO:0009889	regulation of biosynthetic process	Q08024	0.485391	1.3673e-06	Lower aggregation propensity in NKM	Proteins	Core-binding factor subunit beta	other proteins
Biological Process	5	GO:0009889	regulation of biosynthetic process	P51865	0.485391	1.3673e-06	Lower aggregation propensity in NKM	Proteins	Teratocarcinoma-derived growth factor	chaperone clients
Biological Process	5	GO:0009889	regulation of biosynthetic process	O55233	0.485391	1.3673e-06	Lower aggregation propensity in NKM	Proteins	Cerberus	chaperone clients
Biological Process	5	GO:0009889	regulation of biosynthetic process	Q9JL95	0.485391	1.3673e-06	Lower aggregation propensity in NKM	Proteins	Proteoglycan 3	other proteins
Biological Process	5	GO:0009889	regulation of biosynthetic process	P20033	0.485391	1.3673e-06	Lower aggregation propensity in NKM	Proteins	Platelet-derived growth factor subunit A	other proteins
Biological Process	5	GO:0009889	regulation of biosynthetic process	P47993	0.485391	1.3673e-06	Lower aggregation propensity in NKM	Proteins	Lymphotactin	other proteins
Biological Process	5	GO:0009889	regulation of biosynthetic process	Q9WVH9	0.485391	1.3673e-06	Lower aggregation propensity in NKM	Proteins	Fibulin-5	other proteins
Biological Process	5	GO:0009889	regulation of biosynthetic process	Q6ZQ08	0.485391	1.3673e-06	Lower aggregation propensity in NKM	Proteins	CCR4-NOT transcription complex subunit 1	other proteins
Biological Process	5	GO:0009889	regulation of biosynthetic process	Q99LT0	0.485391	1.3673e-06	Lower aggregation propensity in NKM	Proteins	Protein dpy-30 homolog	other proteins
Biological Process	5	GO:0009889	regulation of biosynthetic process	Q60994	0.485391	1.3673e-06	Lower aggregation propensity in NKM	Proteins	Adiponectin	other proteins
Biological Process	5	GO:0009889	regulation of biosynthetic process	P29268	0.485391	1.3673e-06	Lower aggregation propensity in NKM	Proteins	Connective tissue growth factor	other proteins
Biological Process	5	GO:0009889	regulation of biosynthetic process	Q8K4K2	0.485391	1.3673e-06	Lower aggregation propensity in NKM	Proteins	Tribbles homolog 3	other proteins
Biological Process	5	GO:0009889	regulation of biosynthetic process	P48540	0.485391	1.3673e-06	Lower aggregation propensity in NKM	Proteins	Glial cell line-derived neurotrophic factor	other proteins
Biological Process	5	GO:0009889	regulation of biosynthetic process	Q9D032	0.485391	1.3673e-06	Lower aggregation propensity in NKM	Proteins	Single-stranded DNA-binding protein 3	other proteins
Biological Process	5	GO:0009889	regulation of biosynthetic process	P33622	0.485391	1.3673e-06	Lower aggregation propensity in NKM	Proteins	Apolipoprotein C-III	other proteins
Biological Process	5	GO:0009889	regulation of biosynthetic process	Q05020	0.485391	1.3673e-06	Lower aggregation propensity in NKM	Proteins	Apolipoprotein C-II	other proteins
Biological Process	5	GO:0009889	regulation of biosynthetic process	Q9Z2C8	0.485391	1.3673e-06	Lower aggregation propensity in NKM	Proteins	Y-box-binding protein 2	other proteins
Biological Process	5	GO:0009889	regulation of biosynthetic process	P20722	0.485391	1.3673e-06	Lower aggregation propensity in NKM	Proteins	Bone morphogenetic protein 6	other proteins
Biological Process	5	GO:0009889	regulation of biosynthetic process	Q9EQC7	0.485391	1.3673e-06	Lower aggregation propensity in NKM	Proteins	Follistatin-related protein 3	other proteins
Biological Process	5	GO:0009889	regulation of biosynthetic process	Q9Z2E5	0.485391	1.3673e-06	Lower aggregation propensity in NKM	Proteins	Protein atonal homolog 7	other proteins
Biological Process	5	GO:0009889	regulation of biosynthetic process	P20067	0.485391	1.3673e-06	Lower aggregation propensity in NKM	Proteins	DNA-binding protein inhibitor ID-1	other proteins
Biological Process	5	GO:0009889	regulation of biosynthetic process	P22387	0.485391	1.3673e-06	Lower aggregation propensity in NKM	Proteins	Endothelin-1	other proteins
Biological Process	5	GO:0009889	regulation of biosynthetic process	Q8C4U3	0.485391	1.3673e-06	Lower aggregation propensity in NKM	Proteins	Secreted frizzled-related protein 1	other proteins
Biological Process	5	GO:0009889	regulation of biosynthetic process	A2AA28	0.485391	1.3673e-06	Lower aggregation propensity in NKM	Proteins	Methyltransferase-like protein 23	chaperone clients
Biological Process	4	GO:0051252	regulation of RNA metabolic process	Q9WV54	0.468645	3.65674e-06	Lower aggregation propensity in NKM	Proteins	Acid ceramidase	chaperone clients
Biological Process	4	GO:0051252	regulation of RNA metabolic process	Q8BL97	0.468645	3.65674e-06	Lower aggregation propensity in NKM	Proteins	Serine/arginine-rich splicing factor 7	chaperone clients
Biological Process	4	GO:0051252	regulation of RNA metabolic process	O70176	0.468645	3.65674e-06	Lower aggregation propensity in NKM	Proteins	Pituitary adenylate cyclase-activating polypeptide	other proteins
Biological Process	4	GO:0051252	regulation of RNA metabolic process	Q62406	0.468645	3.65674e-06	Lower aggregation propensity in NKM	Proteins	Interleukin-1 receptor-associated kinase 1	other proteins
Biological Process	4	GO:0051252	regulation of RNA metabolic process	Q08024	0.468645	3.65674e-06	Lower aggregation propensity in NKM	Proteins	Core-binding factor subunit beta	other proteins
Biological Process	4	GO:0051252	regulation of RNA metabolic process	P51865	0.468645	3.65674e-06	Lower aggregation propensity in NKM	Proteins	Teratocarcinoma-derived growth factor	chaperone clients
Biological Process	4	GO:0051252	regulation of RNA metabolic process	P51908	0.468645	3.65674e-06	Lower aggregation propensity in NKM	Proteins	C->U-editing enzyme APOBEC-1	other proteins
Biological Process	4	GO:0051252	regulation of RNA metabolic process	O55233	0.468645	3.65674e-06	Lower aggregation propensity in NKM	Proteins	Cerberus	chaperone clients
Biological Process	4	GO:0051252	regulation of RNA metabolic process	O55055	0.468645	3.65674e-06	Lower aggregation propensity in NKM	Proteins	tRNA (cytosine(38)-C(5))-methyltransferase	other proteins
Biological Process	4	GO:0051252	regulation of RNA metabolic process	P47993	0.468645	3.65674e-06	Lower aggregation propensity in NKM	Proteins	Lymphotactin	other proteins
Biological Process	4	GO:0051252	regulation of RNA metabolic process	Q9WVH9	0.468645	3.65674e-06	Lower aggregation propensity in NKM	Proteins	Fibulin-5	other proteins
Biological Process	4	GO:0051252	regulation of RNA metabolic process	Q6ZQ08	0.468645	3.65674e-06	Lower aggregation propensity in NKM	Proteins	CCR4-NOT transcription complex subunit 1	other proteins
Biological Process	4	GO:0051252	regulation of RNA metabolic process	Q99LT0	0.468645	3.65674e-06	Lower aggregation propensity in NKM	Proteins	Protein dpy-30 homolog	other proteins
Biological Process	4	GO:0051252	regulation of RNA metabolic process	Q60994	0.468645	3.65674e-06	Lower aggregation propensity in NKM	Proteins	Adiponectin	other proteins
Biological Process	4	GO:0051252	regulation of RNA metabolic process	Q8K4K2	0.468645	3.65674e-06	Lower aggregation propensity in NKM	Proteins	Tribbles homolog 3	other proteins
Biological Process	4	GO:0051252	regulation of RNA metabolic process	P48540	0.468645	3.65674e-06	Lower aggregation propensity in NKM	Proteins	Glial cell line-derived neurotrophic factor	other proteins
Biological Process	4	GO:0051252	regulation of RNA metabolic process	Q9D032	0.468645	3.65674e-06	Lower aggregation propensity in NKM	Proteins	Single-stranded DNA-binding protein 3	other proteins
Biological Process	4	GO:0051252	regulation of RNA metabolic process	Q9Z2C8	0.468645	3.65674e-06	Lower aggregation propensity in NKM	Proteins	Y-box-binding protein 2	other proteins
Biological Process	4	GO:0051252	regulation of RNA metabolic process	P20722	0.468645	3.65674e-06	Lower aggregation propensity in NKM	Proteins	Bone morphogenetic protein 6	other proteins
Biological Process	4	GO:0051252	regulation of RNA metabolic process	Q9EQC7	0.468645	3.65674e-06	Lower aggregation propensity in NKM	Proteins	Follistatin-related protein 3	other proteins
Biological Process	4	GO:0051252	regulation of RNA metabolic process	Q9Z2E5	0.468645	3.65674e-06	Lower aggregation propensity in NKM	Proteins	Protein atonal homolog 7	other proteins
Biological Process	4	GO:0051252	regulation of RNA metabolic process	P20067	0.468645	3.65674e-06	Lower aggregation propensity in NKM	Proteins	DNA-binding protein inhibitor ID-1	other proteins
Biological Process	4	GO:0051252	regulation of RNA metabolic process	P22387	0.468645	3.65674e-06	Lower aggregation propensity in NKM	Proteins	Endothelin-1	other proteins
Biological Process	4	GO:0051252	regulation of RNA metabolic process	Q8C4U3	0.468645	3.65674e-06	Lower aggregation propensity in NKM	Proteins	Secreted frizzled-related protein 1	other proteins
Biological Process	4	GO:0051252	regulation of RNA metabolic process	A2AA28	0.468645	3.65674e-06	Lower aggregation propensity in NKM	Proteins	Methyltransferase-like protein 23	chaperone clients
Biological Process	5	GO:0019219	regulation of nucleobase-containing compound metabolic process	Q9WV54	0.485442	2.26119e-06	Lower aggregation propensity in NKM	Proteins	Acid ceramidase	chaperone clients
Biological Process	5	GO:0019219	regulation of nucleobase-containing compound metabolic process	P43081	0.485442	2.26119e-06	Lower aggregation propensity in NKM	Proteins	Guanylyl cyclase-activating protein 1	other proteins
Biological Process	5	GO:0019219	regulation of nucleobase-containing compound metabolic process	Q8BL97	0.485442	2.26119e-06	Lower aggregation propensity in NKM	Proteins	Serine/arginine-rich splicing factor 7	chaperone clients
Biological Process	5	GO:0019219	regulation of nucleobase-containing compound metabolic process	O70176	0.485442	2.26119e-06	Lower aggregation propensity in NKM	Proteins	Pituitary adenylate cyclase-activating polypeptide	other proteins
Biological Process	5	GO:0019219	regulation of nucleobase-containing compound metabolic process	Q62406	0.485442	2.26119e-06	Lower aggregation propensity in NKM	Proteins	Interleukin-1 receptor-associated kinase 1	other proteins
Biological Process	5	GO:0019219	regulation of nucleobase-containing compound metabolic process	Q08024	0.485442	2.26119e-06	Lower aggregation propensity in NKM	Proteins	Core-binding factor subunit beta	other proteins
Biological Process	5	GO:0019219	regulation of nucleobase-containing compound metabolic process	P51865	0.485442	2.26119e-06	Lower aggregation propensity in NKM	Proteins	Teratocarcinoma-derived growth factor	chaperone clients
Biological Process	5	GO:0019219	regulation of nucleobase-containing compound metabolic process	P51908	0.485442	2.26119e-06	Lower aggregation propensity in NKM	Proteins	C->U-editing enzyme APOBEC-1	other proteins
Biological Process	5	GO:0019219	regulation of nucleobase-containing compound metabolic process	O55233	0.485442	2.26119e-06	Lower aggregation propensity in NKM	Proteins	Cerberus	chaperone clients
Biological Process	5	GO:0019219	regulation of nucleobase-containing compound metabolic process	O55055	0.485442	2.26119e-06	Lower aggregation propensity in NKM	Proteins	tRNA (cytosine(38)-C(5))-methyltransferase	other proteins
Biological Process	5	GO:0019219	regulation of nucleobase-containing compound metabolic process	P47993	0.485442	2.26119e-06	Lower aggregation propensity in NKM	Proteins	Lymphotactin	other proteins
Biological Process	5	GO:0019219	regulation of nucleobase-containing compound metabolic process	Q9WVH9	0.485442	2.26119e-06	Lower aggregation propensity in NKM	Proteins	Fibulin-5	other proteins
Biological Process	5	GO:0019219	regulation of nucleobase-containing compound metabolic process	P47878	0.485442	2.26119e-06	Lower aggregation propensity in NKM	Proteins	Insulin-like growth factor-binding protein 3	other proteins
Biological Process	5	GO:0019219	regulation of nucleobase-containing compound metabolic process	Q6ZQ08	0.485442	2.26119e-06	Lower aggregation propensity in NKM	Proteins	CCR4-NOT transcription complex subunit 1	other proteins
Biological Process	5	GO:0019219	regulation of nucleobase-containing compound metabolic process	O70302	0.485442	2.26119e-06	Lower aggregation propensity in NKM	Proteins	Cell death activator CIDE-A	other proteins
Biological Process	5	GO:0019219	regulation of nucleobase-containing compound metabolic process	Q99LT0	0.485442	2.26119e-06	Lower aggregation propensity in NKM	Proteins	Protein dpy-30 homolog	other proteins
Biological Process	5	GO:0019219	regulation of nucleobase-containing compound metabolic process	Q60994	0.485442	2.26119e-06	Lower aggregation propensity in NKM	Proteins	Adiponectin	other proteins
Biological Process	5	GO:0019219	regulation of nucleobase-containing compound metabolic process	Q8K4K2	0.485442	2.26119e-06	Lower aggregation propensity in NKM	Proteins	Tribbles homolog 3	other proteins
Biological Process	5	GO:0019219	regulation of nucleobase-containing compound metabolic process	P48540	0.485442	2.26119e-06	Lower aggregation propensity in NKM	Proteins	Glial cell line-derived neurotrophic factor	other proteins
Biological Process	5	GO:0019219	regulation of nucleobase-containing compound metabolic process	Q9D032	0.485442	2.26119e-06	Lower aggregation propensity in NKM	Proteins	Single-stranded DNA-binding protein 3	other proteins
Biological Process	5	GO:0019219	regulation of nucleobase-containing compound metabolic process	Q9Z2C8	0.485442	2.26119e-06	Lower aggregation propensity in NKM	Proteins	Y-box-binding protein 2	other proteins
Biological Process	5	GO:0019219	regulation of nucleobase-containing compound metabolic process	P20722	0.485442	2.26119e-06	Lower aggregation propensity in NKM	Proteins	Bone morphogenetic protein 6	other proteins
Biological Process	5	GO:0019219	regulation of nucleobase-containing compound metabolic process	Q9EQC7	0.485442	2.26119e-06	Lower aggregation propensity in NKM	Proteins	Follistatin-related protein 3	other proteins
Biological Process	5	GO:0019219	regulation of nucleobase-containing compound metabolic process	Q9Z2E5	0.485442	2.26119e-06	Lower aggregation propensity in NKM	Proteins	Protein atonal homolog 7	other proteins
Biological Process	5	GO:0019219	regulation of nucleobase-containing compound metabolic process	P20067	0.485442	2.26119e-06	Lower aggregation propensity in NKM	Proteins	DNA-binding protein inhibitor ID-1	other proteins
Biological Process	5	GO:0019219	regulation of nucleobase-containing compound metabolic process	P22387	0.485442	2.26119e-06	Lower aggregation propensity in NKM	Proteins	Endothelin-1	other proteins
Biological Process	5	GO:0019219	regulation of nucleobase-containing compound metabolic process	Q8C4U3	0.485442	2.26119e-06	Lower aggregation propensity in NKM	Proteins	Secreted frizzled-related protein 1	other proteins
Biological Process	5	GO:0019219	regulation of nucleobase-containing compound metabolic process	A2AA28	0.485442	2.26119e-06	Lower aggregation propensity in NKM	Proteins	Methyltransferase-like protein 23	chaperone clients
Biological Process	4	GO:0031326	regulation of cellular biosynthetic process	Q9WV54	0.476695	1.16924e-06	Lower aggregation propensity in NKM	Proteins	Acid ceramidase	chaperone clients
Biological Process	4	GO:0031326	regulation of cellular biosynthetic process	P43081	0.476695	1.16924e-06	Lower aggregation propensity in NKM	Proteins	Guanylyl cyclase-activating protein 1	other proteins
Biological Process	4	GO:0031326	regulation of cellular biosynthetic process	O70176	0.476695	1.16924e-06	Lower aggregation propensity in NKM	Proteins	Pituitary adenylate cyclase-activating polypeptide	other proteins
Biological Process	4	GO:0031326	regulation of cellular biosynthetic process	Q62406	0.476695	1.16924e-06	Lower aggregation propensity in NKM	Proteins	Interleukin-1 receptor-associated kinase 1	other proteins
Biological Process	4	GO:0031326	regulation of cellular biosynthetic process	P30882	0.476695	1.16924e-06	Lower aggregation propensity in NKM	Proteins	C-C motif chemokine 5	other proteins
Biological Process	4	GO:0031326	regulation of cellular biosynthetic process	Q08024	0.476695	1.16924e-06	Lower aggregation propensity in NKM	Proteins	Core-binding factor subunit beta	other proteins
Biological Process	4	GO:0031326	regulation of cellular biosynthetic process	P51865	0.476695	1.16924e-06	Lower aggregation propensity in NKM	Proteins	Teratocarcinoma-derived growth factor	chaperone clients
Biological Process	4	GO:0031326	regulation of cellular biosynthetic process	O55233	0.476695	1.16924e-06	Lower aggregation propensity in NKM	Proteins	Cerberus	chaperone clients
Biological Process	4	GO:0031326	regulation of cellular biosynthetic process	Q9JL95	0.476695	1.16924e-06	Lower aggregation propensity in NKM	Proteins	Proteoglycan 3	other proteins
Biological Process	4	GO:0031326	regulation of cellular biosynthetic process	P20033	0.476695	1.16924e-06	Lower aggregation propensity in NKM	Proteins	Platelet-derived growth factor subunit A	other proteins
Biological Process	4	GO:0031326	regulation of cellular biosynthetic process	P47993	0.476695	1.16924e-06	Lower aggregation propensity in NKM	Proteins	Lymphotactin	other proteins
Biological Process	4	GO:0031326	regulation of cellular biosynthetic process	Q9WVH9	0.476695	1.16924e-06	Lower aggregation propensity in NKM	Proteins	Fibulin-5	other proteins
Biological Process	4	GO:0031326	regulation of cellular biosynthetic process	Q6ZQ08	0.476695	1.16924e-06	Lower aggregation propensity in NKM	Proteins	CCR4-NOT transcription complex subunit 1	other proteins
Biological Process	4	GO:0031326	regulation of cellular biosynthetic process	Q99LT0	0.476695	1.16924e-06	Lower aggregation propensity in NKM	Proteins	Protein dpy-30 homolog	other proteins
Biological Process	4	GO:0031326	regulation of cellular biosynthetic process	Q60994	0.476695	1.16924e-06	Lower aggregation propensity in NKM	Proteins	Adiponectin	other proteins
Biological Process	4	GO:0031326	regulation of cellular biosynthetic process	Q8K4K2	0.476695	1.16924e-06	Lower aggregation propensity in NKM	Proteins	Tribbles homolog 3	other proteins
Biological Process	4	GO:0031326	regulation of cellular biosynthetic process	P48540	0.476695	1.16924e-06	Lower aggregation propensity in NKM	Proteins	Glial cell line-derived neurotrophic factor	other proteins
Biological Process	4	GO:0031326	regulation of cellular biosynthetic process	Q9D032	0.476695	1.16924e-06	Lower aggregation propensity in NKM	Proteins	Single-stranded DNA-binding protein 3	other proteins
Biological Process	4	GO:0031326	regulation of cellular biosynthetic process	P33622	0.476695	1.16924e-06	Lower aggregation propensity in NKM	Proteins	Apolipoprotein C-III	other proteins
Biological Process	4	GO:0031326	regulation of cellular biosynthetic process	Q05020	0.476695	1.16924e-06	Lower aggregation propensity in NKM	Proteins	Apolipoprotein C-II	other proteins
Biological Process	4	GO:0031326	regulation of cellular biosynthetic process	Q9Z2C8	0.476695	1.16924e-06	Lower aggregation propensity in NKM	Proteins	Y-box-binding protein 2	other proteins
Biological Process	4	GO:0031326	regulation of cellular biosynthetic process	P20722	0.476695	1.16924e-06	Lower aggregation propensity in NKM	Proteins	Bone morphogenetic protein 6	other proteins
Biological Process	4	GO:0031326	regulation of cellular biosynthetic process	Q9EQC7	0.476695	1.16924e-06	Lower aggregation propensity in NKM	Proteins	Follistatin-related protein 3	other proteins
Biological Process	4	GO:0031326	regulation of cellular biosynthetic process	Q9Z2E5	0.476695	1.16924e-06	Lower aggregation propensity in NKM	Proteins	Protein atonal homolog 7	other proteins
Biological Process	4	GO:0031326	regulation of cellular biosynthetic process	P20067	0.476695	1.16924e-06	Lower aggregation propensity in NKM	Proteins	DNA-binding protein inhibitor ID-1	other proteins
Biological Process	4	GO:0031326	regulation of cellular biosynthetic process	P22387	0.476695	1.16924e-06	Lower aggregation propensity in NKM	Proteins	Endothelin-1	other proteins
Biological Process	4	GO:0031326	regulation of cellular biosynthetic process	Q8C4U3	0.476695	1.16924e-06	Lower aggregation propensity in NKM	Proteins	Secreted frizzled-related protein 1	other proteins
Biological Process	4	GO:0031326	regulation of cellular biosynthetic process	A2AA28	0.476695	1.16924e-06	Lower aggregation propensity in NKM	Proteins	Methyltransferase-like protein 23	chaperone clients
Biological Process	2	GO:2000112	regulation of cellular macromolecule biosynthetic process	Q99LT0	0.39011	1.56677e-08	Lower aggregation propensity in NKM	Proteins	Protein dpy-30 homolog	other proteins
Biological Process	2	GO:2000112	regulation of cellular macromolecule biosynthetic process	Q60994	0.39011	1.56677e-08	Lower aggregation propensity in NKM	Proteins	Adiponectin	other proteins
Biological Process	2	GO:2000112	regulation of cellular macromolecule biosynthetic process	O70176	0.39011	1.56677e-08	Lower aggregation propensity in NKM	Proteins	Pituitary adenylate cyclase-activating polypeptide	other proteins
Biological Process	2	GO:2000112	regulation of cellular macromolecule biosynthetic process	Q62406	0.39011	1.56677e-08	Lower aggregation propensity in NKM	Proteins	Interleukin-1 receptor-associated kinase 1	other proteins
Biological Process	2	GO:2000112	regulation of cellular macromolecule biosynthetic process	Q8K4K2	0.39011	1.56677e-08	Lower aggregation propensity in NKM	Proteins	Tribbles homolog 3	other proteins
Biological Process	2	GO:2000112	regulation of cellular macromolecule biosynthetic process	P48540	0.39011	1.56677e-08	Lower aggregation propensity in NKM	Proteins	Glial cell line-derived neurotrophic factor	other proteins
Biological Process	2	GO:2000112	regulation of cellular macromolecule biosynthetic process	Q9D032	0.39011	1.56677e-08	Lower aggregation propensity in NKM	Proteins	Single-stranded DNA-binding protein 3	other proteins
Biological Process	2	GO:2000112	regulation of cellular macromolecule biosynthetic process	Q08024	0.39011	1.56677e-08	Lower aggregation propensity in NKM	Proteins	Core-binding factor subunit beta	other proteins
Biological Process	2	GO:2000112	regulation of cellular macromolecule biosynthetic process	P51865	0.39011	1.56677e-08	Lower aggregation propensity in NKM	Proteins	Teratocarcinoma-derived growth factor	chaperone clients
Biological Process	2	GO:2000112	regulation of cellular macromolecule biosynthetic process	Q9Z2C8	0.39011	1.56677e-08	Lower aggregation propensity in NKM	Proteins	Y-box-binding protein 2	other proteins
Biological Process	2	GO:2000112	regulation of cellular macromolecule biosynthetic process	O55233	0.39011	1.56677e-08	Lower aggregation propensity in NKM	Proteins	Cerberus	chaperone clients
Biological Process	2	GO:2000112	regulation of cellular macromolecule biosynthetic process	P20722	0.39011	1.56677e-08	Lower aggregation propensity in NKM	Proteins	Bone morphogenetic protein 6	other proteins
Biological Process	2	GO:2000112	regulation of cellular macromolecule biosynthetic process	Q9EQC7	0.39011	1.56677e-08	Lower aggregation propensity in NKM	Proteins	Follistatin-related protein 3	other proteins
Biological Process	2	GO:2000112	regulation of cellular macromolecule biosynthetic process	Q9Z2E5	0.39011	1.56677e-08	Lower aggregation propensity in NKM	Proteins	Protein atonal homolog 7	other proteins
Biological Process	2	GO:2000112	regulation of cellular macromolecule biosynthetic process	Q9JL95	0.39011	1.56677e-08	Lower aggregation propensity in NKM	Proteins	Proteoglycan 3	other proteins
Biological Process	2	GO:2000112	regulation of cellular macromolecule biosynthetic process	P20067	0.39011	1.56677e-08	Lower aggregation propensity in NKM	Proteins	DNA-binding protein inhibitor ID-1	other proteins
Biological Process	2	GO:2000112	regulation of cellular macromolecule biosynthetic process	P22387	0.39011	1.56677e-08	Lower aggregation propensity in NKM	Proteins	Endothelin-1	other proteins
Biological Process	2	GO:2000112	regulation of cellular macromolecule biosynthetic process	P47993	0.39011	1.56677e-08	Lower aggregation propensity in NKM	Proteins	Lymphotactin	other proteins
Biological Process	2	GO:2000112	regulation of cellular macromolecule biosynthetic process	Q8C4U3	0.39011	1.56677e-08	Lower aggregation propensity in NKM	Proteins	Secreted frizzled-related protein 1	other proteins
Biological Process	2	GO:2000112	regulation of cellular macromolecule biosynthetic process	Q9WVH9	0.39011	1.56677e-08	Lower aggregation propensity in NKM	Proteins	Fibulin-5	other proteins
Biological Process	2	GO:2000112	regulation of cellular macromolecule biosynthetic process	A2AA28	0.39011	1.56677e-08	Lower aggregation propensity in NKM	Proteins	Methyltransferase-like protein 23	chaperone clients
Biological Process	2	GO:2000112	regulation of cellular macromolecule biosynthetic process	Q6ZQ08	0.39011	1.56677e-08	Lower aggregation propensity in NKM	Proteins	CCR4-NOT transcription complex subunit 1	other proteins
Biological Process	0	GO:0010557	positive regulation of macromolecule biosynthetic process	P20722	0.369944	8.09858e-05	Lower aggregation propensity in NKM	Proteins	Bone morphogenetic protein 6	other proteins
Biological Process	0	GO:0010557	positive regulation of macromolecule biosynthetic process	O70176	0.369944	8.09858e-05	Lower aggregation propensity in NKM	Proteins	Pituitary adenylate cyclase-activating polypeptide	other proteins
Biological Process	0	GO:0010557	positive regulation of macromolecule biosynthetic process	Q9EQC7	0.369944	8.09858e-05	Lower aggregation propensity in NKM	Proteins	Follistatin-related protein 3	other proteins
Biological Process	0	GO:0010557	positive regulation of macromolecule biosynthetic process	P48540	0.369944	8.09858e-05	Lower aggregation propensity in NKM	Proteins	Glial cell line-derived neurotrophic factor	other proteins
Biological Process	0	GO:0010557	positive regulation of macromolecule biosynthetic process	Q9D032	0.369944	8.09858e-05	Lower aggregation propensity in NKM	Proteins	Single-stranded DNA-binding protein 3	other proteins
Biological Process	0	GO:0010557	positive regulation of macromolecule biosynthetic process	P22387	0.369944	8.09858e-05	Lower aggregation propensity in NKM	Proteins	Endothelin-1	other proteins
Biological Process	0	GO:0010557	positive regulation of macromolecule biosynthetic process	Q8C4U3	0.369944	8.09858e-05	Lower aggregation propensity in NKM	Proteins	Secreted frizzled-related protein 1	other proteins
Biological Process	0	GO:0010557	positive regulation of macromolecule biosynthetic process	Q9WVH9	0.369944	8.09858e-05	Lower aggregation propensity in NKM	Proteins	Fibulin-5	other proteins
Biological Process	0	GO:0010557	positive regulation of macromolecule biosynthetic process	A2AA28	0.369944	8.09858e-05	Lower aggregation propensity in NKM	Proteins	Methyltransferase-like protein 23	chaperone clients
Biological Process	0	GO:0010557	positive regulation of macromolecule biosynthetic process	Q08024	0.369944	8.09858e-05	Lower aggregation propensity in NKM	Proteins	Core-binding factor subunit beta	other proteins
Biological Process	0	GO:0010557	positive regulation of macromolecule biosynthetic process	P51865	0.369944	8.09858e-05	Lower aggregation propensity in NKM	Proteins	Teratocarcinoma-derived growth factor	chaperone clients
Biological Process	0	GO:0007010	cytoskeleton organization	Q9CVD2	0.245271	7.33901e-05	Lower aggregation propensity in NKM	Proteins	Ataxin-3	chaperone clients
Biological Process	0	GO:0007010	cytoskeleton organization	Q9CQA8	0.245271	7.33901e-05	Lower aggregation propensity in NKM	Proteins	Centrosomal protein of 19 kDa	other proteins
Biological Process	0	GO:0007010	cytoskeleton organization	P20033	0.245271	7.33901e-05	Lower aggregation propensity in NKM	Proteins	Platelet-derived growth factor subunit A	other proteins
Biological Process	0	GO:0007010	cytoskeleton organization	Q8C4U3	0.245271	7.33901e-05	Lower aggregation propensity in NKM	Proteins	Secreted frizzled-related protein 1	other proteins
Biological Process	0	GO:0007010	cytoskeleton organization	Q9WVC6	0.245271	7.33901e-05	Lower aggregation propensity in NKM	Proteins	Serine/threonine-protein kinase Sgk1	chaperone clients
Biological Process	1	GO:0006996	organelle organization	Q64008	0.429935	4.81237e-07	Lower aggregation propensity in NKM	Proteins	Ras-related protein Rab-34	other proteins
Biological Process	1	GO:0006996	organelle organization	Q99LT0	0.429935	4.81237e-07	Lower aggregation propensity in NKM	Proteins	Protein dpy-30 homolog	other proteins
Biological Process	1	GO:0006996	organelle organization	Q8C0V1	0.429935	4.81237e-07	Lower aggregation propensity in NKM	Proteins	Telomere repeats-binding bouquet formation protein 1	other proteins
Biological Process	1	GO:0006996	organelle organization	Q924H5	0.429935	4.81237e-07	Lower aggregation propensity in NKM	Proteins	DNA repair protein RAD51 homolog 3	other proteins
Biological Process	1	GO:0006996	organelle organization	Q9CQP8	0.429935	4.81237e-07	Lower aggregation propensity in NKM	Proteins	Cation channel sperm-associated protein subunit zeta	other proteins
Biological Process	1	GO:0006996	organelle organization	Q91X17	0.429935	4.81237e-07	Lower aggregation propensity in NKM	Proteins	Uromodulin	other proteins
Biological Process	1	GO:0006996	organelle organization	Q9DCJ5	0.429935	4.81237e-07	Lower aggregation propensity in NKM	Proteins	NADH dehydrogenase [ubiquinone] 1 alpha subcomplex subunit 8	other proteins
Biological Process	1	GO:0006996	organelle organization	Q9D9W1	0.429935	4.81237e-07	Lower aggregation propensity in NKM	Proteins	Protein pitchfork	other proteins
Biological Process	1	GO:0006996	organelle organization	Q8BRM6	0.429935	4.81237e-07	Lower aggregation propensity in NKM	Proteins	Meiosis-specific protein MEI4	other proteins
Biological Process	1	GO:0006996	organelle organization	Q8R570	0.429935	4.81237e-07	Lower aggregation propensity in NKM	Proteins	Synaptosomal-associated protein 47	other proteins
Biological Process	1	GO:0006996	organelle organization	Q3URR0	0.429935	4.81237e-07	Lower aggregation propensity in NKM	Proteins	Centromere protein W	other proteins
Biological Process	1	GO:0006996	organelle organization	Q9CVD2	0.429935	4.81237e-07	Lower aggregation propensity in NKM	Proteins	Ataxin-3	chaperone clients
Biological Process	1	GO:0006996	organelle organization	Q3UMW8	0.429935	4.81237e-07	Lower aggregation propensity in NKM	Proteins	Ceroid-lipofuscinosis neuronal protein 5 homolog	other proteins
Biological Process	1	GO:0006996	organelle organization	Q9CQA8	0.429935	4.81237e-07	Lower aggregation propensity in NKM	Proteins	Centrosomal protein of 19 kDa	other proteins
Biological Process	1	GO:0006996	organelle organization	P09240	0.429935	4.81237e-07	Lower aggregation propensity in NKM	Proteins	Cholecystokinin	other proteins
Biological Process	1	GO:0006996	organelle organization	Q3TDN2	0.429935	4.81237e-07	Lower aggregation propensity in NKM	Proteins	FAS-associated factor 2	chaperone clients
Biological Process	1	GO:0006996	organelle organization	P20033	0.429935	4.81237e-07	Lower aggregation propensity in NKM	Proteins	Platelet-derived growth factor subunit A	other proteins
Biological Process	1	GO:0006996	organelle organization	Q8BTU1	0.429935	4.81237e-07	Lower aggregation propensity in NKM	Proteins	Cilia- and flagella-associated protein 20	other proteins
Biological Process	1	GO:0006996	organelle organization	Q8C4U3	0.429935	4.81237e-07	Lower aggregation propensity in NKM	Proteins	Secreted frizzled-related protein 1	other proteins
Biological Process	1	GO:0006996	organelle organization	P97391	0.429935	4.81237e-07	Lower aggregation propensity in NKM	Proteins	Calcium-dependent phospholipase A2	other proteins
Biological Process	1	GO:0006996	organelle organization	P28658	0.429935	4.81237e-07	Lower aggregation propensity in NKM	Proteins	Ataxin-10	chaperone clients
Biological Process	1	GO:0006996	organelle organization	Q8C4X1	0.429935	4.81237e-07	Lower aggregation propensity in NKM	Proteins	Centromere protein X	other proteins
Biological Process	1	GO:0006996	organelle organization	Q9WVC6	0.429935	4.81237e-07	Lower aggregation propensity in NKM	Proteins	Serine/threonine-protein kinase Sgk1	chaperone clients
Biological Process	2	GO:0016043	cellular component organization	Q61477	0.605876	2.07753e-05	Lower aggregation propensity in NKM	Proteins	Neuroblastoma suppressor of tumorigenicity 1	other proteins
Biological Process	2	GO:0016043	cellular component organization	Q64008	0.605876	2.07753e-05	Lower aggregation propensity in NKM	Proteins	Ras-related protein Rab-34	other proteins
Biological Process	2	GO:0016043	cellular component organization	Q9Z1L4	0.605876	2.07753e-05	Lower aggregation propensity in NKM	Proteins	Retinoschisin	other proteins
Biological Process	2	GO:0016043	cellular component organization	Q8C0V1	0.605876	2.07753e-05	Lower aggregation propensity in NKM	Proteins	Telomere repeats-binding bouquet formation protein 1	other proteins
Biological Process	2	GO:0016043	cellular component organization	O70176	0.605876	2.07753e-05	Lower aggregation propensity in NKM	Proteins	Pituitary adenylate cyclase-activating polypeptide	other proteins
Biological Process	2	GO:0016043	cellular component organization	Q924H5	0.605876	2.07753e-05	Lower aggregation propensity in NKM	Proteins	DNA repair protein RAD51 homolog 3	other proteins
Biological Process	2	GO:0016043	cellular component organization	Q91X17	0.605876	2.07753e-05	Lower aggregation propensity in NKM	Proteins	Uromodulin	other proteins
Biological Process	2	GO:0016043	cellular component organization	Q9DCJ5	0.605876	2.07753e-05	Lower aggregation propensity in NKM	Proteins	NADH dehydrogenase [ubiquinone] 1 alpha subcomplex subunit 8	other proteins
Biological Process	2	GO:0016043	cellular component organization	Q9D140	0.605876	2.07753e-05	Lower aggregation propensity in NKM	Proteins	Kallikrein c	chaperone clients
Biological Process	2	GO:0016043	cellular component organization	P30882	0.605876	2.07753e-05	Lower aggregation propensity in NKM	Proteins	C-C motif chemokine 5	other proteins
Biological Process	2	GO:0016043	cellular component organization	Q9D9W1	0.605876	2.07753e-05	Lower aggregation propensity in NKM	Proteins	Protein pitchfork	other proteins
Biological Process	2	GO:0016043	cellular component organization	Q8BRM6	0.605876	2.07753e-05	Lower aggregation propensity in NKM	Proteins	Meiosis-specific protein MEI4	other proteins
Biological Process	2	GO:0016043	cellular component organization	Q3URR0	0.605876	2.07753e-05	Lower aggregation propensity in NKM	Proteins	Centromere protein W	other proteins
Biological Process	2	GO:0016043	cellular component organization	Q9CVD2	0.605876	2.07753e-05	Lower aggregation propensity in NKM	Proteins	Ataxin-3	chaperone clients
Biological Process	2	GO:0016043	cellular component organization	P21844	0.605876	2.07753e-05	Lower aggregation propensity in NKM	Proteins	Chymase	other proteins
Biological Process	2	GO:0016043	cellular component organization	P20033	0.605876	2.07753e-05	Lower aggregation propensity in NKM	Proteins	Platelet-derived growth factor subunit A	other proteins
Biological Process	2	GO:0016043	cellular component organization	Q9WVH9	0.605876	2.07753e-05	Lower aggregation propensity in NKM	Proteins	Fibulin-5	other proteins
Biological Process	2	GO:0016043	cellular component organization	Q9QZF2	0.605876	2.07753e-05	Lower aggregation propensity in NKM	Proteins	Glypican-1	other proteins
Biological Process	2	GO:0016043	cellular component organization	P97391	0.605876	2.07753e-05	Lower aggregation propensity in NKM	Proteins	Calcium-dependent phospholipase A2	other proteins
Biological Process	2	GO:0016043	cellular component organization	P28658	0.605876	2.07753e-05	Lower aggregation propensity in NKM	Proteins	Ataxin-10	chaperone clients
Biological Process	2	GO:0016043	cellular component organization	Q8C4X1	0.605876	2.07753e-05	Lower aggregation propensity in NKM	Proteins	Centromere protein X	other proteins
Biological Process	2	GO:0016043	cellular component organization	P98086	0.605876	2.07753e-05	Lower aggregation propensity in NKM	Proteins	Complement C1q subcomponent subunit A	chaperone clients
Biological Process	2	GO:0016043	cellular component organization	O35900	0.605876	2.07753e-05	Lower aggregation propensity in NKM	Proteins	U6 snRNA-associated Sm-like protein LSm2	other proteins
Biological Process	2	GO:0016043	cellular component organization	Q8CGV8	0.605876	2.07753e-05	Lower aggregation propensity in NKM	Proteins	Matrix metallopeptidase 28 (epilysin)	other proteins
Biological Process	2	GO:0016043	cellular component organization	Q99LT0	0.605876	2.07753e-05	Lower aggregation propensity in NKM	Proteins	Protein dpy-30 homolog	other proteins
Biological Process	2	GO:0016043	cellular component organization	P29268	0.605876	2.07753e-05	Lower aggregation propensity in NKM	Proteins	Connective tissue growth factor	other proteins
Biological Process	2	GO:0016043	cellular component organization	P62309	0.605876	2.07753e-05	Lower aggregation propensity in NKM	Proteins	Small nuclear ribonucleoprotein G	other proteins
Biological Process	2	GO:0016043	cellular component organization	Q9CQP8	0.605876	2.07753e-05	Lower aggregation propensity in NKM	Proteins	Cation channel sperm-associated protein subunit zeta	other proteins
Biological Process	2	GO:0016043	cellular component organization	Q9Z222	0.605876	2.07753e-05	Lower aggregation propensity in NKM	Proteins	N-acetyllactosaminide beta-1,3-N-acetylglucosaminyltransferase 2	other proteins
Biological Process	2	GO:0016043	cellular component organization	P48540	0.605876	2.07753e-05	Lower aggregation propensity in NKM	Proteins	Glial cell line-derived neurotrophic factor	other proteins
Biological Process	2	GO:0016043	cellular component organization	Q9D032	0.605876	2.07753e-05	Lower aggregation propensity in NKM	Proteins	Single-stranded DNA-binding protein 3	other proteins
Biological Process	2	GO:0016043	cellular component organization	Q08535	0.605876	2.07753e-05	Lower aggregation propensity in NKM	Proteins	Secretin	other proteins
Biological Process	2	GO:0016043	cellular component organization	Q8VCN9	0.605876	2.07753e-05	Lower aggregation propensity in NKM	Proteins	Tubulin-specific chaperone C	other proteins
Biological Process	2	GO:0016043	cellular component organization	Q9D7A6	0.605876	2.07753e-05	Lower aggregation propensity in NKM	Proteins	Signal recognition particle 19 kDa protein	chaperone clients
Biological Process	2	GO:0016043	cellular component organization	O08712	0.605876	2.07753e-05	Lower aggregation propensity in NKM	Proteins	Tumor necrosis factor receptor superfamily member 11B	other proteins
Biological Process	2	GO:0016043	cellular component organization	Q8R570	0.605876	2.07753e-05	Lower aggregation propensity in NKM	Proteins	Synaptosomal-associated protein 47	other proteins
Biological Process	2	GO:0016043	cellular component organization	Q3UMW8	0.605876	2.07753e-05	Lower aggregation propensity in NKM	Proteins	Ceroid-lipofuscinosis neuronal protein 5 homolog	other proteins
Biological Process	2	GO:0016043	cellular component organization	Q9CQA8	0.605876	2.07753e-05	Lower aggregation propensity in NKM	Proteins	Centrosomal protein of 19 kDa	other proteins
Biological Process	2	GO:0016043	cellular component organization	P09240	0.605876	2.07753e-05	Lower aggregation propensity in NKM	Proteins	Cholecystokinin	other proteins
Biological Process	2	GO:0016043	cellular component organization	Q3TDN2	0.605876	2.07753e-05	Lower aggregation propensity in NKM	Proteins	FAS-associated factor 2	chaperone clients
Biological Process	2	GO:0016043	cellular component organization	Q60715	0.605876	2.07753e-05	Lower aggregation propensity in NKM	Proteins	Prolyl 4-hydroxylase subunit alpha-1	other proteins
Biological Process	2	GO:0016043	cellular component organization	P22387	0.605876	2.07753e-05	Lower aggregation propensity in NKM	Proteins	Endothelin-1	other proteins
Biological Process	2	GO:0016043	cellular component organization	Q8BTU1	0.605876	2.07753e-05	Lower aggregation propensity in NKM	Proteins	Cilia- and flagella-associated protein 20	other proteins
Biological Process	2	GO:0016043	cellular component organization	Q8C4U3	0.605876	2.07753e-05	Lower aggregation propensity in NKM	Proteins	Secreted frizzled-related protein 1	other proteins
Biological Process	2	GO:0016043	cellular component organization	Q9R0A5	0.605876	2.07753e-05	Lower aggregation propensity in NKM	Proteins	Serine/threonine-protein kinase Nek3	other proteins
Biological Process	2	GO:0016043	cellular component organization	Q9WVC6	0.605876	2.07753e-05	Lower aggregation propensity in NKM	Proteins	Serine/threonine-protein kinase Sgk1	chaperone clients
Biological Process	3	GO:0071840	cellular component organization or biogenesis	Q61477	0.601476	9.83142e-06	Lower aggregation propensity in NKM	Proteins	Neuroblastoma suppressor of tumorigenicity 1	other proteins
Biological Process	3	GO:0071840	cellular component organization or biogenesis	Q64008	0.601476	9.83142e-06	Lower aggregation propensity in NKM	Proteins	Ras-related protein Rab-34	other proteins
Biological Process	3	GO:0071840	cellular component organization or biogenesis	Q9Z1L4	0.601476	9.83142e-06	Lower aggregation propensity in NKM	Proteins	Retinoschisin	other proteins
Biological Process	3	GO:0071840	cellular component organization or biogenesis	Q8C0V1	0.601476	9.83142e-06	Lower aggregation propensity in NKM	Proteins	Telomere repeats-binding bouquet formation protein 1	other proteins
Biological Process	3	GO:0071840	cellular component organization or biogenesis	O70176	0.601476	9.83142e-06	Lower aggregation propensity in NKM	Proteins	Pituitary adenylate cyclase-activating polypeptide	other proteins
Biological Process	3	GO:0071840	cellular component organization or biogenesis	Q924H5	0.601476	9.83142e-06	Lower aggregation propensity in NKM	Proteins	DNA repair protein RAD51 homolog 3	other proteins
Biological Process	3	GO:0071840	cellular component organization or biogenesis	Q91X17	0.601476	9.83142e-06	Lower aggregation propensity in NKM	Proteins	Uromodulin	other proteins
Biological Process	3	GO:0071840	cellular component organization or biogenesis	Q9DCJ5	0.601476	9.83142e-06	Lower aggregation propensity in NKM	Proteins	NADH dehydrogenase [ubiquinone] 1 alpha subcomplex subunit 8	other proteins
Biological Process	3	GO:0071840	cellular component organization or biogenesis	Q9D140	0.601476	9.83142e-06	Lower aggregation propensity in NKM	Proteins	Kallikrein c	chaperone clients
Biological Process	3	GO:0071840	cellular component organization or biogenesis	P30882	0.601476	9.83142e-06	Lower aggregation propensity in NKM	Proteins	C-C motif chemokine 5	other proteins
Biological Process	3	GO:0071840	cellular component organization or biogenesis	Q9D9W1	0.601476	9.83142e-06	Lower aggregation propensity in NKM	Proteins	Protein pitchfork	other proteins
Biological Process	3	GO:0071840	cellular component organization or biogenesis	Q8BRM6	0.601476	9.83142e-06	Lower aggregation propensity in NKM	Proteins	Meiosis-specific protein MEI4	other proteins
Biological Process	3	GO:0071840	cellular component organization or biogenesis	Q3URR0	0.601476	9.83142e-06	Lower aggregation propensity in NKM	Proteins	Centromere protein W	other proteins
Biological Process	3	GO:0071840	cellular component organization or biogenesis	Q9CVD2	0.601476	9.83142e-06	Lower aggregation propensity in NKM	Proteins	Ataxin-3	chaperone clients
Biological Process	3	GO:0071840	cellular component organization or biogenesis	P21844	0.601476	9.83142e-06	Lower aggregation propensity in NKM	Proteins	Chymase	other proteins
Biological Process	3	GO:0071840	cellular component organization or biogenesis	Q6DFW4	0.601476	9.83142e-06	Lower aggregation propensity in NKM	Proteins	Nucleolar protein 58	other proteins
Biological Process	3	GO:0071840	cellular component organization or biogenesis	P20033	0.601476	9.83142e-06	Lower aggregation propensity in NKM	Proteins	Platelet-derived growth factor subunit A	other proteins
Biological Process	3	GO:0071840	cellular component organization or biogenesis	Q9WVH9	0.601476	9.83142e-06	Lower aggregation propensity in NKM	Proteins	Fibulin-5	other proteins
Biological Process	3	GO:0071840	cellular component organization or biogenesis	Q9QZF2	0.601476	9.83142e-06	Lower aggregation propensity in NKM	Proteins	Glypican-1	other proteins
Biological Process	3	GO:0071840	cellular component organization or biogenesis	P97391	0.601476	9.83142e-06	Lower aggregation propensity in NKM	Proteins	Calcium-dependent phospholipase A2	other proteins
Biological Process	3	GO:0071840	cellular component organization or biogenesis	P28658	0.601476	9.83142e-06	Lower aggregation propensity in NKM	Proteins	Ataxin-10	chaperone clients
Biological Process	3	GO:0071840	cellular component organization or biogenesis	Q8C4X1	0.601476	9.83142e-06	Lower aggregation propensity in NKM	Proteins	Centromere protein X	other proteins
Biological Process	3	GO:0071840	cellular component organization or biogenesis	P98086	0.601476	9.83142e-06	Lower aggregation propensity in NKM	Proteins	Complement C1q subcomponent subunit A	chaperone clients
Biological Process	3	GO:0071840	cellular component organization or biogenesis	O35900	0.601476	9.83142e-06	Lower aggregation propensity in NKM	Proteins	U6 snRNA-associated Sm-like protein LSm2	other proteins
Biological Process	3	GO:0071840	cellular component organization or biogenesis	P62754	0.601476	9.83142e-06	Lower aggregation propensity in NKM	Proteins	40S ribosomal protein S6	other proteins
Biological Process	3	GO:0071840	cellular component organization or biogenesis	Q8CGV8	0.601476	9.83142e-06	Lower aggregation propensity in NKM	Proteins	Matrix metallopeptidase 28 (epilysin)	other proteins
Biological Process	3	GO:0071840	cellular component organization or biogenesis	Q99LT0	0.601476	9.83142e-06	Lower aggregation propensity in NKM	Proteins	Protein dpy-30 homolog	other proteins
Biological Process	3	GO:0071840	cellular component organization or biogenesis	P29268	0.601476	9.83142e-06	Lower aggregation propensity in NKM	Proteins	Connective tissue growth factor	other proteins
Biological Process	3	GO:0071840	cellular component organization or biogenesis	P62309	0.601476	9.83142e-06	Lower aggregation propensity in NKM	Proteins	Small nuclear ribonucleoprotein G	other proteins
Biological Process	3	GO:0071840	cellular component organization or biogenesis	Q9CQP8	0.601476	9.83142e-06	Lower aggregation propensity in NKM	Proteins	Cation channel sperm-associated protein subunit zeta	other proteins
Biological Process	3	GO:0071840	cellular component organization or biogenesis	Q9Z222	0.601476	9.83142e-06	Lower aggregation propensity in NKM	Proteins	N-acetyllactosaminide beta-1,3-N-acetylglucosaminyltransferase 2	other proteins
Biological Process	3	GO:0071840	cellular component organization or biogenesis	P48540	0.601476	9.83142e-06	Lower aggregation propensity in NKM	Proteins	Glial cell line-derived neurotrophic factor	other proteins
Biological Process	3	GO:0071840	cellular component organization or biogenesis	Q9D032	0.601476	9.83142e-06	Lower aggregation propensity in NKM	Proteins	Single-stranded DNA-binding protein 3	other proteins
Biological Process	3	GO:0071840	cellular component organization or biogenesis	Q08535	0.601476	9.83142e-06	Lower aggregation propensity in NKM	Proteins	Secretin	other proteins
Biological Process	3	GO:0071840	cellular component organization or biogenesis	Q8VCN9	0.601476	9.83142e-06	Lower aggregation propensity in NKM	Proteins	Tubulin-specific chaperone C	other proteins
Biological Process	3	GO:0071840	cellular component organization or biogenesis	Q9D7A6	0.601476	9.83142e-06	Lower aggregation propensity in NKM	Proteins	Signal recognition particle 19 kDa protein	chaperone clients
Biological Process	3	GO:0071840	cellular component organization or biogenesis	O08712	0.601476	9.83142e-06	Lower aggregation propensity in NKM	Proteins	Tumor necrosis factor receptor superfamily member 11B	other proteins
Biological Process	3	GO:0071840	cellular component organization or biogenesis	Q8R570	0.601476	9.83142e-06	Lower aggregation propensity in NKM	Proteins	Synaptosomal-associated protein 47	other proteins
Biological Process	3	GO:0071840	cellular component organization or biogenesis	Q3UMW8	0.601476	9.83142e-06	Lower aggregation propensity in NKM	Proteins	Ceroid-lipofuscinosis neuronal protein 5 homolog	other proteins
Biological Process	3	GO:0071840	cellular component organization or biogenesis	Q9CQA8	0.601476	9.83142e-06	Lower aggregation propensity in NKM	Proteins	Centrosomal protein of 19 kDa	other proteins
Biological Process	3	GO:0071840	cellular component organization or biogenesis	P09240	0.601476	9.83142e-06	Lower aggregation propensity in NKM	Proteins	Cholecystokinin	other proteins
Biological Process	3	GO:0071840	cellular component organization or biogenesis	Q3TDN2	0.601476	9.83142e-06	Lower aggregation propensity in NKM	Proteins	FAS-associated factor 2	chaperone clients
Biological Process	3	GO:0071840	cellular component organization or biogenesis	Q60715	0.601476	9.83142e-06	Lower aggregation propensity in NKM	Proteins	Prolyl 4-hydroxylase subunit alpha-1	other proteins
Biological Process	3	GO:0071840	cellular component organization or biogenesis	P22387	0.601476	9.83142e-06	Lower aggregation propensity in NKM	Proteins	Endothelin-1	other proteins
Biological Process	3	GO:0071840	cellular component organization or biogenesis	Q8BTU1	0.601476	9.83142e-06	Lower aggregation propensity in NKM	Proteins	Cilia- and flagella-associated protein 20	other proteins
Biological Process	3	GO:0071840	cellular component organization or biogenesis	Q8C4U3	0.601476	9.83142e-06	Lower aggregation propensity in NKM	Proteins	Secreted frizzled-related protein 1	other proteins
Biological Process	3	GO:0071840	cellular component organization or biogenesis	Q9R0A5	0.601476	9.83142e-06	Lower aggregation propensity in NKM	Proteins	Serine/threonine-protein kinase Nek3	other proteins
Biological Process	3	GO:0071840	cellular component organization or biogenesis	Q9WVC6	0.601476	9.83142e-06	Lower aggregation propensity in NKM	Proteins	Serine/threonine-protein kinase Sgk1	chaperone clients
Molecular Function	0	GO:0008009	chemokine activity	Q9JIL2	22.0472	1.43658e-05	Lower aggregation propensity in NKM	Proteins	C-C motif chemokine 28	other proteins
Molecular Function	0	GO:0008009	chemokine activity	O55038	22.0472	1.43658e-05	Lower aggregation propensity in NKM	Proteins	C-X-C motif chemokine 13	other proteins
Molecular Function	0	GO:0008009	chemokine activity	F6R5P4	22.0472	1.43658e-05	Lower aggregation propensity in NKM	Proteins	C-C motif chemokine	other proteins
Molecular Function	0	GO:0008009	chemokine activity	P47993	22.0472	1.43658e-05	Lower aggregation propensity in NKM	Proteins	Lymphotactin	other proteins
Molecular Function	0	GO:0008009	chemokine activity	P30882	22.0472	1.43658e-05	Lower aggregation propensity in NKM	Proteins	C-C motif chemokine 5	other proteins
Molecular Function	1	GO:0005125	cytokine activity	Q9CX63	6.61415	1.04518e-07	Lower aggregation propensity in NKM	Proteins	Protein IL-40	other proteins
Molecular Function	1	GO:0005125	cytokine activity	F6R5P4	6.61415	1.04518e-07	Lower aggregation propensity in NKM	Proteins	C-C motif chemokine	other proteins
Molecular Function	1	GO:0005125	cytokine activity	O70283	6.61415	1.04518e-07	Lower aggregation propensity in NKM	Proteins	Protein Wnt-2b	other proteins
Molecular Function	1	GO:0005125	cytokine activity	P30882	6.61415	1.04518e-07	Lower aggregation propensity in NKM	Proteins	C-C motif chemokine 5	other proteins
Molecular Function	1	GO:0005125	cytokine activity	P34821	6.61415	1.04518e-07	Lower aggregation propensity in NKM	Proteins	Bone morphogenetic protein 8A	other proteins
Molecular Function	1	GO:0005125	cytokine activity	Q80SU4	6.61415	1.04518e-07	Lower aggregation propensity in NKM	Proteins	Interferon alpha-13	other proteins
Molecular Function	1	GO:0005125	cytokine activity	Q9Z0J7	6.61415	1.04518e-07	Lower aggregation propensity in NKM	Proteins	Growth/differentiation factor 15	other proteins
Molecular Function	1	GO:0005125	cytokine activity	O55233	6.61415	1.04518e-07	Lower aggregation propensity in NKM	Proteins	Cerberus	chaperone clients
Molecular Function	1	GO:0005125	cytokine activity	P20722	6.61415	1.04518e-07	Lower aggregation propensity in NKM	Proteins	Bone morphogenetic protein 6	other proteins
Molecular Function	1	GO:0005125	cytokine activity	Q9JIL2	6.61415	1.04518e-07	Lower aggregation propensity in NKM	Proteins	C-C motif chemokine 28	other proteins
Molecular Function	1	GO:0005125	cytokine activity	O55038	6.61415	1.04518e-07	Lower aggregation propensity in NKM	Proteins	C-X-C motif chemokine 13	other proteins
Molecular Function	1	GO:0005125	cytokine activity	P22387	6.61415	1.04518e-07	Lower aggregation propensity in NKM	Proteins	Endothelin-1	other proteins
Molecular Function	1	GO:0005125	cytokine activity	P47993	6.61415	1.04518e-07	Lower aggregation propensity in NKM	Proteins	Lymphotactin	other proteins
Molecular Function	1	GO:0005125	cytokine activity	O88593	6.61415	1.04518e-07	Lower aggregation propensity in NKM	Proteins	Peptidoglycan recognition protein 1	other proteins
Molecular Function	2	GO:0048018	receptor ligand activity	Q8VE43	5.99407	1.00555e-13	Lower aggregation propensity in NKM	Proteins	Meteorin-like protein	other proteins
Molecular Function	2	GO:0048018	receptor ligand activity	Q61477	5.99407	1.00555e-13	Lower aggregation propensity in NKM	Proteins	Neuroblastoma suppressor of tumorigenicity 1	other proteins
Molecular Function	2	GO:0048018	receptor ligand activity	Q9CX63	5.99407	1.00555e-13	Lower aggregation propensity in NKM	Proteins	Protein IL-40	other proteins
Molecular Function	2	GO:0048018	receptor ligand activity	O70176	5.99407	1.00555e-13	Lower aggregation propensity in NKM	Proteins	Pituitary adenylate cyclase-activating polypeptide	other proteins
Molecular Function	2	GO:0048018	receptor ligand activity	Q9ESS2	5.99407	1.00555e-13	Lower aggregation propensity in NKM	Proteins	Fibroblast growth factor 22	other proteins
Molecular Function	2	GO:0048018	receptor ligand activity	P30882	5.99407	1.00555e-13	Lower aggregation propensity in NKM	Proteins	C-C motif chemokine 5	other proteins
Molecular Function	2	GO:0048018	receptor ligand activity	P34821	5.99407	1.00555e-13	Lower aggregation propensity in NKM	Proteins	Bone morphogenetic protein 8A	other proteins
Molecular Function	2	GO:0048018	receptor ligand activity	Q80SU4	5.99407	1.00555e-13	Lower aggregation propensity in NKM	Proteins	Interferon alpha-13	other proteins
Molecular Function	2	GO:0048018	receptor ligand activity	Q9Z0J7	5.99407	1.00555e-13	Lower aggregation propensity in NKM	Proteins	Growth/differentiation factor 15	other proteins
Molecular Function	2	GO:0048018	receptor ligand activity	P51865	5.99407	1.00555e-13	Lower aggregation propensity in NKM	Proteins	Teratocarcinoma-derived growth factor	chaperone clients
Molecular Function	2	GO:0048018	receptor ligand activity	O55233	5.99407	1.00555e-13	Lower aggregation propensity in NKM	Proteins	Cerberus	chaperone clients
Molecular Function	2	GO:0048018	receptor ligand activity	Q9JIL2	5.99407	1.00555e-13	Lower aggregation propensity in NKM	Proteins	C-C motif chemokine 28	other proteins
Molecular Function	2	GO:0048018	receptor ligand activity	O55038	5.99407	1.00555e-13	Lower aggregation propensity in NKM	Proteins	C-X-C motif chemokine 13	other proteins
Molecular Function	2	GO:0048018	receptor ligand activity	P20033	5.99407	1.00555e-13	Lower aggregation propensity in NKM	Proteins	Platelet-derived growth factor subunit A	other proteins
Molecular Function	2	GO:0048018	receptor ligand activity	P41539	5.99407	1.00555e-13	Lower aggregation propensity in NKM	Proteins	Protachykinin-1	other proteins
Molecular Function	2	GO:0048018	receptor ligand activity	P47993	5.99407	1.00555e-13	Lower aggregation propensity in NKM	Proteins	Lymphotactin	other proteins
Molecular Function	2	GO:0048018	receptor ligand activity	O88593	5.99407	1.00555e-13	Lower aggregation propensity in NKM	Proteins	Peptidoglycan recognition protein 1	other proteins
Molecular Function	2	GO:0048018	receptor ligand activity	Q60994	5.99407	1.00555e-13	Lower aggregation propensity in NKM	Proteins	Adiponectin	other proteins
Molecular Function	2	GO:0048018	receptor ligand activity	P29268	5.99407	1.00555e-13	Lower aggregation propensity in NKM	Proteins	Connective tissue growth factor	other proteins
Molecular Function	2	GO:0048018	receptor ligand activity	F6R5P4	5.99407	1.00555e-13	Lower aggregation propensity in NKM	Proteins	C-C motif chemokine	other proteins
Molecular Function	2	GO:0048018	receptor ligand activity	P48540	5.99407	1.00555e-13	Lower aggregation propensity in NKM	Proteins	Glial cell line-derived neurotrophic factor	other proteins
Molecular Function	2	GO:0048018	receptor ligand activity	P97953	5.99407	1.00555e-13	Lower aggregation propensity in NKM	Proteins	Vascular endothelial growth factor C	other proteins
Molecular Function	2	GO:0048018	receptor ligand activity	Q08535	5.99407	1.00555e-13	Lower aggregation propensity in NKM	Proteins	Secretin	other proteins
Molecular Function	2	GO:0048018	receptor ligand activity	O70283	5.99407	1.00555e-13	Lower aggregation propensity in NKM	Proteins	Protein Wnt-2b	other proteins
Molecular Function	2	GO:0048018	receptor ligand activity	Q925I7	5.99407	1.00555e-13	Lower aggregation propensity in NKM	Proteins	Platelet-derived growth factor D	other proteins
Molecular Function	2	GO:0048018	receptor ligand activity	P20722	5.99407	1.00555e-13	Lower aggregation propensity in NKM	Proteins	Bone morphogenetic protein 6	other proteins
Molecular Function	2	GO:0048018	receptor ligand activity	P63075	5.99407	1.00555e-13	Lower aggregation propensity in NKM	Proteins	Fibroblast growth factor 17	other proteins
Molecular Function	2	GO:0048018	receptor ligand activity	P09240	5.99407	1.00555e-13	Lower aggregation propensity in NKM	Proteins	Cholecystokinin	other proteins
Molecular Function	2	GO:0048018	receptor ligand activity	P22387	5.99407	1.00555e-13	Lower aggregation propensity in NKM	Proteins	Endothelin-1	other proteins
Molecular Function	3	GO:0005102	signaling receptor binding	Q8VE43	2.7071	8.16217e-10	Lower aggregation propensity in NKM	Proteins	Meteorin-like protein	other proteins
Molecular Function	3	GO:0005102	signaling receptor binding	Q61477	2.7071	8.16217e-10	Lower aggregation propensity in NKM	Proteins	Neuroblastoma suppressor of tumorigenicity 1	other proteins
Molecular Function	3	GO:0005102	signaling receptor binding	Q9CX63	2.7071	8.16217e-10	Lower aggregation propensity in NKM	Proteins	Protein IL-40	other proteins
Molecular Function	3	GO:0005102	signaling receptor binding	O70176	2.7071	8.16217e-10	Lower aggregation propensity in NKM	Proteins	Pituitary adenylate cyclase-activating polypeptide	other proteins
Molecular Function	3	GO:0005102	signaling receptor binding	Q62406	2.7071	8.16217e-10	Lower aggregation propensity in NKM	Proteins	Interleukin-1 receptor-associated kinase 1	other proteins
Molecular Function	3	GO:0005102	signaling receptor binding	Q9JHF9	2.7071	8.16217e-10	Lower aggregation propensity in NKM	Proteins	Lymphocyte antigen 96	other proteins
Molecular Function	3	GO:0005102	signaling receptor binding	Q9ESS2	2.7071	8.16217e-10	Lower aggregation propensity in NKM	Proteins	Fibroblast growth factor 22	other proteins
Molecular Function	3	GO:0005102	signaling receptor binding	P97766	2.7071	8.16217e-10	Lower aggregation propensity in NKM	Proteins	Cryptic protein	other proteins
Molecular Function	3	GO:0005102	signaling receptor binding	P30882	2.7071	8.16217e-10	Lower aggregation propensity in NKM	Proteins	C-C motif chemokine 5	other proteins
Molecular Function	3	GO:0005102	signaling receptor binding	P34821	2.7071	8.16217e-10	Lower aggregation propensity in NKM	Proteins	Bone morphogenetic protein 8A	other proteins
Molecular Function	3	GO:0005102	signaling receptor binding	Q80SU4	2.7071	8.16217e-10	Lower aggregation propensity in NKM	Proteins	Interferon alpha-13	other proteins
Molecular Function	3	GO:0005102	signaling receptor binding	Q8BLC3	2.7071	8.16217e-10	Lower aggregation propensity in NKM	Proteins	Ly6/PLAUR domain-containing protein 1	other proteins
Molecular Function	3	GO:0005102	signaling receptor binding	Q9Z0J7	2.7071	8.16217e-10	Lower aggregation propensity in NKM	Proteins	Growth/differentiation factor 15	other proteins
Molecular Function	3	GO:0005102	signaling receptor binding	P51865	2.7071	8.16217e-10	Lower aggregation propensity in NKM	Proteins	Teratocarcinoma-derived growth factor	chaperone clients
Molecular Function	3	GO:0005102	signaling receptor binding	P07091	2.7071	8.16217e-10	Lower aggregation propensity in NKM	Proteins	Protein S100-A4	other proteins
Molecular Function	3	GO:0005102	signaling receptor binding	O55233	2.7071	8.16217e-10	Lower aggregation propensity in NKM	Proteins	Cerberus	chaperone clients
Molecular Function	3	GO:0005102	signaling receptor binding	Q9JIL2	2.7071	8.16217e-10	Lower aggregation propensity in NKM	Proteins	C-C motif chemokine 28	other proteins
Molecular Function	3	GO:0005102	signaling receptor binding	P57096	2.7071	8.16217e-10	Lower aggregation propensity in NKM	Proteins	Prostate stem cell antigen	other proteins
Molecular Function	3	GO:0005102	signaling receptor binding	O55038	2.7071	8.16217e-10	Lower aggregation propensity in NKM	Proteins	C-X-C motif chemokine 13	other proteins
Molecular Function	3	GO:0005102	signaling receptor binding	P20033	2.7071	8.16217e-10	Lower aggregation propensity in NKM	Proteins	Platelet-derived growth factor subunit A	other proteins
Molecular Function	3	GO:0005102	signaling receptor binding	P41539	2.7071	8.16217e-10	Lower aggregation propensity in NKM	Proteins	Protachykinin-1	other proteins
Molecular Function	3	GO:0005102	signaling receptor binding	Q91VX5	2.7071	8.16217e-10	Lower aggregation propensity in NKM	Proteins	Neurexophilin-3	other proteins
Molecular Function	3	GO:0005102	signaling receptor binding	P47993	2.7071	8.16217e-10	Lower aggregation propensity in NKM	Proteins	Lymphotactin	other proteins
Molecular Function	3	GO:0005102	signaling receptor binding	P41317	2.7071	8.16217e-10	Lower aggregation propensity in NKM	Proteins	Mannose-binding protein C	other proteins
Molecular Function	3	GO:0005102	signaling receptor binding	Q9WVH9	2.7071	8.16217e-10	Lower aggregation propensity in NKM	Proteins	Fibulin-5	other proteins
Molecular Function	3	GO:0005102	signaling receptor binding	P25785	2.7071	8.16217e-10	Lower aggregation propensity in NKM	Proteins	Metalloproteinase inhibitor 2	chaperone clients
Molecular Function	3	GO:0005102	signaling receptor binding	P97391	2.7071	8.16217e-10	Lower aggregation propensity in NKM	Proteins	Calcium-dependent phospholipase A2	other proteins
Molecular Function	3	GO:0005102	signaling receptor binding	O88593	2.7071	8.16217e-10	Lower aggregation propensity in NKM	Proteins	Peptidoglycan recognition protein 1	other proteins
Molecular Function	3	GO:0005102	signaling receptor binding	Q60994	2.7071	8.16217e-10	Lower aggregation propensity in NKM	Proteins	Adiponectin	other proteins
Molecular Function	3	GO:0005102	signaling receptor binding	P29268	2.7071	8.16217e-10	Lower aggregation propensity in NKM	Proteins	Connective tissue growth factor	other proteins
Molecular Function	3	GO:0005102	signaling receptor binding	F6R5P4	2.7071	8.16217e-10	Lower aggregation propensity in NKM	Proteins	C-C motif chemokine	other proteins
Molecular Function	3	GO:0005102	signaling receptor binding	P48540	2.7071	8.16217e-10	Lower aggregation propensity in NKM	Proteins	Glial cell line-derived neurotrophic factor	other proteins
Molecular Function	3	GO:0005102	signaling receptor binding	P97953	2.7071	8.16217e-10	Lower aggregation propensity in NKM	Proteins	Vascular endothelial growth factor C	other proteins
Molecular Function	3	GO:0005102	signaling receptor binding	Q08535	2.7071	8.16217e-10	Lower aggregation propensity in NKM	Proteins	Secretin	other proteins
Molecular Function	3	GO:0005102	signaling receptor binding	O70283	2.7071	8.16217e-10	Lower aggregation propensity in NKM	Proteins	Protein Wnt-2b	other proteins
Molecular Function	3	GO:0005102	signaling receptor binding	Q8BFU0	2.7071	8.16217e-10	Lower aggregation propensity in NKM	Proteins	R-spondin-2	other proteins
Molecular Function	3	GO:0005102	signaling receptor binding	Q925I7	2.7071	8.16217e-10	Lower aggregation propensity in NKM	Proteins	Platelet-derived growth factor D	other proteins
Molecular Function	3	GO:0005102	signaling receptor binding	P33622	2.7071	8.16217e-10	Lower aggregation propensity in NKM	Proteins	Apolipoprotein C-III	other proteins
Molecular Function	3	GO:0005102	signaling receptor binding	Q61200	2.7071	8.16217e-10	Lower aggregation propensity in NKM	Proteins	Neurexophilin-1	other proteins
Molecular Function	3	GO:0005102	signaling receptor binding	Q00493	2.7071	8.16217e-10	Lower aggregation propensity in NKM	Proteins	Carboxypeptidase E	other proteins
Molecular Function	3	GO:0005102	signaling receptor binding	Q2TJ95	2.7071	8.16217e-10	Lower aggregation propensity in NKM	Proteins	R-spondin-3	other proteins
Molecular Function	3	GO:0005102	signaling receptor binding	P20722	2.7071	8.16217e-10	Lower aggregation propensity in NKM	Proteins	Bone morphogenetic protein 6	other proteins
Molecular Function	3	GO:0005102	signaling receptor binding	Q9DD06	2.7071	8.16217e-10	Lower aggregation propensity in NKM	Proteins	Retinoic acid receptor responder protein 2	other proteins
Molecular Function	3	GO:0005102	signaling receptor binding	P63075	2.7071	8.16217e-10	Lower aggregation propensity in NKM	Proteins	Fibroblast growth factor 17	other proteins
Molecular Function	3	GO:0005102	signaling receptor binding	P09240	2.7071	8.16217e-10	Lower aggregation propensity in NKM	Proteins	Cholecystokinin	other proteins
Molecular Function	3	GO:0005102	signaling receptor binding	P22387	2.7071	8.16217e-10	Lower aggregation propensity in NKM	Proteins	Endothelin-1	other proteins
Molecular Function	3	GO:0005102	signaling receptor binding	Q8C4U3	2.7071	8.16217e-10	Lower aggregation propensity in NKM	Proteins	Secreted frizzled-related protein 1	other proteins
Molecular Function	5	GO:0005488	binding	Q9CPS8	0.868773	0.000457647	Lower aggregation propensity in NKM	Proteins	Small membrane A-kinase anchor protein	other proteins
Molecular Function	5	GO:0005488	binding	Q9R0X2	0.868773	0.000457647	Lower aggregation propensity in NKM	Proteins	ADAM DEC1	other proteins
Molecular Function	5	GO:0005488	binding	Q9CPS6	0.868773	0.000457647	Lower aggregation propensity in NKM	Proteins	Histidine triad nucleotide-binding protein 3	other proteins
Molecular Function	5	GO:0005488	binding	Q8BL97	0.868773	0.000457647	Lower aggregation propensity in NKM	Proteins	Serine/arginine-rich splicing factor 7	chaperone clients
Molecular Function	5	GO:0005488	binding	Q62406	0.868773	0.000457647	Lower aggregation propensity in NKM	Proteins	Interleukin-1 receptor-associated kinase 1	other proteins
Molecular Function	5	GO:0005488	binding	Q9JHF9	0.868773	0.000457647	Lower aggregation propensity in NKM	Proteins	Lymphocyte antigen 96	other proteins
Molecular Function	5	GO:0005488	binding	Q9ESS2	0.868773	0.000457647	Lower aggregation propensity in NKM	Proteins	Fibroblast growth factor 22	other proteins
Molecular Function	5	GO:0005488	binding	Q00LT2	0.868773	0.000457647	Lower aggregation propensity in NKM	Proteins	Progressive rod-cone degeneration protein homolog	other proteins
Molecular Function	5	GO:0005488	binding	Q8JZV9	0.868773	0.000457647	Lower aggregation propensity in NKM	Proteins	3-hydroxybutyrate dehydrogenase type 2	other proteins
Molecular Function	5	GO:0005488	binding	P30882	0.868773	0.000457647	Lower aggregation propensity in NKM	Proteins	C-C motif chemokine 5	other proteins
Molecular Function	5	GO:0005488	binding	Q8BRM6	0.868773	0.000457647	Lower aggregation propensity in NKM	Proteins	Meiosis-specific protein MEI4	other proteins
Molecular Function	5	GO:0005488	binding	Q80SU4	0.868773	0.000457647	Lower aggregation propensity in NKM	Proteins	Interferon alpha-13	other proteins
Molecular Function	5	GO:0005488	binding	P51865	0.868773	0.000457647	Lower aggregation propensity in NKM	Proteins	Teratocarcinoma-derived growth factor	chaperone clients
Molecular Function	5	GO:0005488	binding	P51908	0.868773	0.000457647	Lower aggregation propensity in NKM	Proteins	C->U-editing enzyme APOBEC-1	other proteins
Molecular Function	5	GO:0005488	binding	Q91UZ5	0.868773	0.000457647	Lower aggregation propensity in NKM	Proteins	Inositol monophosphatase 2	chaperone clients
Molecular Function	5	GO:0005488	binding	P53808	0.868773	0.000457647	Lower aggregation propensity in NKM	Proteins	Phosphatidylcholine transfer protein	other proteins
Molecular Function	5	GO:0005488	binding	Q6DFW4	0.868773	0.000457647	Lower aggregation propensity in NKM	Proteins	Nucleolar protein 58	other proteins
Molecular Function	5	GO:0005488	binding	Q9JL56	0.868773	0.000457647	Lower aggregation propensity in NKM	Proteins	Glycerophosphodiester phosphodiesterase 1	other proteins
Molecular Function	5	GO:0005488	binding	P20033	0.868773	0.000457647	Lower aggregation propensity in NKM	Proteins	Platelet-derived growth factor subunit A	other proteins
Molecular Function	5	GO:0005488	binding	P41539	0.868773	0.000457647	Lower aggregation propensity in NKM	Proteins	Protachykinin-1	other proteins
Molecular Function	5	GO:0005488	binding	P47993	0.868773	0.000457647	Lower aggregation propensity in NKM	Proteins	Lymphotactin	other proteins
Molecular Function	5	GO:0005488	binding	Q9QZF2	0.868773	0.000457647	Lower aggregation propensity in NKM	Proteins	Glypican-1	other proteins
Molecular Function	5	GO:0005488	binding	P47878	0.868773	0.000457647	Lower aggregation propensity in NKM	Proteins	Insulin-like growth factor-binding protein 3	other proteins
Molecular Function	5	GO:0005488	binding	Q8C4X1	0.868773	0.000457647	Lower aggregation propensity in NKM	Proteins	Centromere protein X	other proteins
Molecular Function	5	GO:0005488	binding	P62754	0.868773	0.000457647	Lower aggregation propensity in NKM	Proteins	40S ribosomal protein S6	other proteins
Molecular Function	5	GO:0005488	binding	Q60994	0.868773	0.000457647	Lower aggregation propensity in NKM	Proteins	Adiponectin	other proteins
Molecular Function	5	GO:0005488	binding	Q9D236	0.868773	0.000457647	Lower aggregation propensity in NKM	Proteins	Serine protease HTRA3	other proteins
Molecular Function	5	GO:0005488	binding	P29268	0.868773	0.000457647	Lower aggregation propensity in NKM	Proteins	Connective tissue growth factor	other proteins
Molecular Function	5	GO:0005488	binding	Q8VC30	0.868773	0.000457647	Lower aggregation propensity in NKM	Proteins	Triokinase/FMN cyclase	other proteins
Molecular Function	5	GO:0005488	binding	Q8CFR0	0.868773	0.000457647	Lower aggregation propensity in NKM	Proteins	Complement C1q-like protein 2	other proteins
Molecular Function	5	GO:0005488	binding	Q8JZU6	0.868773	0.000457647	Lower aggregation propensity in NKM	Proteins	PX domain-containing protein 1	other proteins
Molecular Function	5	GO:0005488	binding	Q8CFZ4	0.868773	0.000457647	Lower aggregation propensity in NKM	Proteins	Glypican-3	other proteins
Molecular Function	5	GO:0005488	binding	Q8BFU0	0.868773	0.000457647	Lower aggregation propensity in NKM	Proteins	R-spondin-2	other proteins
Molecular Function	5	GO:0005488	binding	O08712	0.868773	0.000457647	Lower aggregation propensity in NKM	Proteins	Tumor necrosis factor receptor superfamily member 11B	other proteins
Molecular Function	5	GO:0005488	binding	P33622	0.868773	0.000457647	Lower aggregation propensity in NKM	Proteins	Apolipoprotein C-III	other proteins
Molecular Function	5	GO:0005488	binding	Q61200	0.868773	0.000457647	Lower aggregation propensity in NKM	Proteins	Neurexophilin-1	other proteins
Molecular Function	5	GO:0005488	binding	P20722	0.868773	0.000457647	Lower aggregation propensity in NKM	Proteins	Bone morphogenetic protein 6	other proteins
Molecular Function	5	GO:0005488	binding	Q9Z2E5	0.868773	0.000457647	Lower aggregation propensity in NKM	Proteins	Protein atonal homolog 7	other proteins
Molecular Function	5	GO:0005488	binding	Q3TDN2	0.868773	0.000457647	Lower aggregation propensity in NKM	Proteins	FAS-associated factor 2	chaperone clients
Molecular Function	5	GO:0005488	binding	Q9R0A5	0.868773	0.000457647	Lower aggregation propensity in NKM	Proteins	Serine/threonine-protein kinase Nek3	other proteins
Molecular Function	5	GO:0005488	binding	A2AA28	0.868773	0.000457647	Lower aggregation propensity in NKM	Proteins	Methyltransferase-like protein 23	chaperone clients
Molecular Function	5	GO:0005488	binding	Q64008	0.868773	0.000457647	Lower aggregation propensity in NKM	Proteins	Ras-related protein Rab-34	other proteins
Molecular Function	5	GO:0005488	binding	F8VPQ6	0.868773	0.000457647	Lower aggregation propensity in NKM	Proteins	Alkaline phosphatase	other proteins
Molecular Function	5	GO:0005488	binding	Q9WV54	0.868773	0.000457647	Lower aggregation propensity in NKM	Proteins	Acid ceramidase	chaperone clients
Molecular Function	5	GO:0005488	binding	Q9Z1L4	0.868773	0.000457647	Lower aggregation propensity in NKM	Proteins	Retinoschisin	other proteins
Molecular Function	5	GO:0005488	binding	Q8C0V1	0.868773	0.000457647	Lower aggregation propensity in NKM	Proteins	Telomere repeats-binding bouquet formation protein 1	other proteins
Molecular Function	5	GO:0005488	binding	P18181	0.868773	0.000457647	Lower aggregation propensity in NKM	Proteins	CD48 antigen	other proteins
Molecular Function	5	GO:0005488	binding	Q9R0R1	0.868773	0.000457647	Lower aggregation propensity in NKM	Proteins	Melanotransferrin	other proteins
Molecular Function	5	GO:0005488	binding	Q9D868	0.868773	0.000457647	Lower aggregation propensity in NKM	Proteins	Peptidyl-prolyl cis-trans isomerase H	other proteins
Molecular Function	5	GO:0005488	binding	Q9CQK3	0.868773	0.000457647	Lower aggregation propensity in NKM	Proteins	RAD52 motif-containing protein 1	other proteins
Molecular Function	5	GO:0005488	binding	Q80XD8	0.868773	0.000457647	Lower aggregation propensity in NKM	Proteins	Proline-rich acidic protein 1	other proteins
Molecular Function	5	GO:0005488	binding	Q8VCK5	0.868773	0.000457647	Lower aggregation propensity in NKM	Proteins	Kelch-like protein 20	other proteins
Molecular Function	5	GO:0005488	binding	P34821	0.868773	0.000457647	Lower aggregation propensity in NKM	Proteins	Bone morphogenetic protein 8A	other proteins
Molecular Function	5	GO:0005488	binding	Q64520	0.868773	0.000457647	Lower aggregation propensity in NKM	Proteins	Guanylate kinase	other proteins
Molecular Function	5	GO:0005488	binding	Q9Z0J7	0.868773	0.000457647	Lower aggregation propensity in NKM	Proteins	Growth/differentiation factor 15	other proteins
Molecular Function	5	GO:0005488	binding	Q08024	0.868773	0.000457647	Lower aggregation propensity in NKM	Proteins	Core-binding factor subunit beta	other proteins
Molecular Function	5	GO:0005488	binding	O55233	0.868773	0.000457647	Lower aggregation propensity in NKM	Proteins	Cerberus	chaperone clients
Molecular Function	5	GO:0005488	binding	Q3URR0	0.868773	0.000457647	Lower aggregation propensity in NKM	Proteins	Centromere protein W	other proteins
Molecular Function	5	GO:0005488	binding	Q9CVD2	0.868773	0.000457647	Lower aggregation propensity in NKM	Proteins	Ataxin-3	chaperone clients
Molecular Function	5	GO:0005488	binding	Q9QWR8	0.868773	0.000457647	Lower aggregation propensity in NKM	Proteins	Alpha-N-acetylgalactosaminidase	other proteins
Molecular Function	5	GO:0005488	binding	Q9D8N2	0.868773	0.000457647	Lower aggregation propensity in NKM	Proteins	Protein FAM45A	other proteins
Molecular Function	5	GO:0005488	binding	P25785	0.868773	0.000457647	Lower aggregation propensity in NKM	Proteins	Metalloproteinase inhibitor 2	chaperone clients
Molecular Function	5	GO:0005488	binding	P28658	0.868773	0.000457647	Lower aggregation propensity in NKM	Proteins	Ataxin-10	chaperone clients
Molecular Function	5	GO:0005488	binding	E9Q9W4	0.868773	0.000457647	Lower aggregation propensity in NKM	Proteins	Solute carrier family 27 (fatty acid transporter), member 6	other proteins
Molecular Function	5	GO:0005488	binding	Q6ZQ08	0.868773	0.000457647	Lower aggregation propensity in NKM	Proteins	CCR4-NOT transcription complex subunit 1	other proteins
Molecular Function	5	GO:0005488	binding	B1AVD1	0.868773	0.000457647	Lower aggregation propensity in NKM	Proteins	Xaa-Pro aminopeptidase 2	other proteins
Molecular Function	5	GO:0005488	binding	Q6SJ95	0.868773	0.000457647	Lower aggregation propensity in NKM	Proteins	TATA box-binding protein-like protein 2	other proteins
Molecular Function	5	GO:0005488	binding	P62309	0.868773	0.000457647	Lower aggregation propensity in NKM	Proteins	Small nuclear ribonucleoprotein G	other proteins
Molecular Function	5	GO:0005488	binding	P31428	0.868773	0.000457647	Lower aggregation propensity in NKM	Proteins	Dipeptidase 1	other proteins
Molecular Function	5	GO:0005488	binding	F6R5P4	0.868773	0.000457647	Lower aggregation propensity in NKM	Proteins	C-C motif chemokine	other proteins
Molecular Function	5	GO:0005488	binding	P48540	0.868773	0.000457647	Lower aggregation propensity in NKM	Proteins	Glial cell line-derived neurotrophic factor	other proteins
Molecular Function	5	GO:0005488	binding	Q8VDL4	0.868773	0.000457647	Lower aggregation propensity in NKM	Proteins	ADP-dependent glucokinase	other proteins
Molecular Function	5	GO:0005488	binding	Q08535	0.868773	0.000457647	Lower aggregation propensity in NKM	Proteins	Secretin	other proteins
Molecular Function	5	GO:0005488	binding	P70158	0.868773	0.000457647	Lower aggregation propensity in NKM	Proteins	Acid sphingomyelinase-like phosphodiesterase 3a	other proteins
Molecular Function	5	GO:0005488	binding	Q05020	0.868773	0.000457647	Lower aggregation propensity in NKM	Proteins	Apolipoprotein C-II	other proteins
Molecular Function	5	GO:0005488	binding	Q62356	0.868773	0.000457647	Lower aggregation propensity in NKM	Proteins	Follistatin-related protein 1	other proteins
Molecular Function	5	GO:0005488	binding	Q00493	0.868773	0.000457647	Lower aggregation propensity in NKM	Proteins	Carboxypeptidase E	other proteins
Molecular Function	5	GO:0005488	binding	Q9EPR2	0.868773	0.000457647	Lower aggregation propensity in NKM	Proteins	Group XIIA secretory phospholipase A2	other proteins
Molecular Function	5	GO:0005488	binding	Q80UN9	0.868773	0.000457647	Lower aggregation propensity in NKM	Proteins	tRNA dimethylallyltransferase	other proteins
Molecular Function	5	GO:0005488	binding	Q9EQC7	0.868773	0.000457647	Lower aggregation propensity in NKM	Proteins	Follistatin-related protein 3	other proteins
Molecular Function	5	GO:0005488	binding	Q3UMW8	0.868773	0.000457647	Lower aggregation propensity in NKM	Proteins	Ceroid-lipofuscinosis neuronal protein 5 homolog	other proteins
Molecular Function	5	GO:0005488	binding	P63075	0.868773	0.000457647	Lower aggregation propensity in NKM	Proteins	Fibroblast growth factor 17	other proteins
Molecular Function	5	GO:0005488	binding	P09240	0.868773	0.000457647	Lower aggregation propensity in NKM	Proteins	Cholecystokinin	other proteins
Molecular Function	5	GO:0005488	binding	P61215	0.868773	0.000457647	Lower aggregation propensity in NKM	Proteins	Carbonic anhydrase-related protein 10	other proteins
Molecular Function	5	GO:0005488	binding	Q8C4U3	0.868773	0.000457647	Lower aggregation propensity in NKM	Proteins	Secreted frizzled-related protein 1	other proteins
Molecular Function	5	GO:0005488	binding	Q8CG16	0.868773	0.000457647	Lower aggregation propensity in NKM	Proteins	Complement C1r-A subcomponent	other proteins
Molecular Function	5	GO:0005488	binding	Q8VE43	0.868773	0.000457647	Lower aggregation propensity in NKM	Proteins	Meteorin-like protein	other proteins
Molecular Function	5	GO:0005488	binding	Q61477	0.868773	0.000457647	Lower aggregation propensity in NKM	Proteins	Neuroblastoma suppressor of tumorigenicity 1	other proteins
Molecular Function	5	GO:0005488	binding	Q9CX63	0.868773	0.000457647	Lower aggregation propensity in NKM	Proteins	Protein IL-40	other proteins
Molecular Function	5	GO:0005488	binding	P43081	0.868773	0.000457647	Lower aggregation propensity in NKM	Proteins	Guanylyl cyclase-activating protein 1	other proteins
Molecular Function	5	GO:0005488	binding	Q8BHN0	0.868773	0.000457647	Lower aggregation propensity in NKM	Proteins	Protein phosphatase 1L	other proteins
Molecular Function	5	GO:0005488	binding	O70176	0.868773	0.000457647	Lower aggregation propensity in NKM	Proteins	Pituitary adenylate cyclase-activating polypeptide	other proteins
Molecular Function	5	GO:0005488	binding	Q9DCJ5	0.868773	0.000457647	Lower aggregation propensity in NKM	Proteins	NADH dehydrogenase [ubiquinone] 1 alpha subcomplex subunit 8	other proteins
Molecular Function	5	GO:0005488	binding	Q9D9W1	0.868773	0.000457647	Lower aggregation propensity in NKM	Proteins	Protein pitchfork	other proteins
Molecular Function	5	GO:0005488	binding	Q62288	0.868773	0.000457647	Lower aggregation propensity in NKM	Proteins	Testican-1	other proteins
Molecular Function	5	GO:0005488	binding	Q9DBP5	0.868773	0.000457647	Lower aggregation propensity in NKM	Proteins	UMP-CMP kinase	other proteins
Molecular Function	5	GO:0005488	binding	P21844	0.868773	0.000457647	Lower aggregation propensity in NKM	Proteins	Chymase	other proteins
Molecular Function	5	GO:0005488	binding	Q9JIL2	0.868773	0.000457647	Lower aggregation propensity in NKM	Proteins	C-C motif chemokine 28	other proteins
Molecular Function	5	GO:0005488	binding	O55055	0.868773	0.000457647	Lower aggregation propensity in NKM	Proteins	tRNA (cytosine(38)-C(5))-methyltransferase	other proteins
Molecular Function	5	GO:0005488	binding	P57096	0.868773	0.000457647	Lower aggregation propensity in NKM	Proteins	Prostate stem cell antigen	other proteins
Molecular Function	5	GO:0005488	binding	Q9JL95	0.868773	0.000457647	Lower aggregation propensity in NKM	Proteins	Proteoglycan 3	other proteins
Molecular Function	5	GO:0005488	binding	Q810Z1	0.868773	0.000457647	Lower aggregation propensity in NKM	Proteins	Epididymal-specific lipocalin-10	other proteins
Molecular Function	5	GO:0005488	binding	Q91VX5	0.868773	0.000457647	Lower aggregation propensity in NKM	Proteins	Neurexophilin-3	other proteins
Molecular Function	5	GO:0005488	binding	P02525	0.868773	0.000457647	Lower aggregation propensity in NKM	Proteins	Beta-crystallin A1	chaperone clients
Molecular Function	5	GO:0005488	binding	Q9WVH9	0.868773	0.000457647	Lower aggregation propensity in NKM	Proteins	Fibulin-5	other proteins
Molecular Function	5	GO:0005488	binding	P97391	0.868773	0.000457647	Lower aggregation propensity in NKM	Proteins	Calcium-dependent phospholipase A2	other proteins
Molecular Function	5	GO:0005488	binding	Q8R1Q9	0.868773	0.000457647	Lower aggregation propensity in NKM	Proteins	Ribokinase	other proteins
Molecular Function	5	GO:0005488	binding	P98086	0.868773	0.000457647	Lower aggregation propensity in NKM	Proteins	Complement C1q subcomponent subunit A	chaperone clients
Molecular Function	5	GO:0005488	binding	Q8R349	0.868773	0.000457647	Lower aggregation propensity in NKM	Proteins	Cell division cycle protein 16 homolog	other proteins
Molecular Function	5	GO:0005488	binding	Q99LT0	0.868773	0.000457647	Lower aggregation propensity in NKM	Proteins	Protein dpy-30 homolog	other proteins
Molecular Function	5	GO:0005488	binding	Q9D1N2	0.868773	0.000457647	Lower aggregation propensity in NKM	Proteins	Glycosylphosphatidylinositol-anchored high density lipoprotein-binding protein 1	other proteins
Molecular Function	5	GO:0005488	binding	Q9CQP8	0.868773	0.000457647	Lower aggregation propensity in NKM	Proteins	Cation channel sperm-associated protein subunit zeta	other proteins
Molecular Function	5	GO:0005488	binding	Q8K4K2	0.868773	0.000457647	Lower aggregation propensity in NKM	Proteins	Tribbles homolog 3	other proteins
Molecular Function	5	GO:0005488	binding	Q9D032	0.868773	0.000457647	Lower aggregation propensity in NKM	Proteins	Single-stranded DNA-binding protein 3	other proteins
Molecular Function	5	GO:0005488	binding	P97953	0.868773	0.000457647	Lower aggregation propensity in NKM	Proteins	Vascular endothelial growth factor C	other proteins
Molecular Function	5	GO:0005488	binding	O70283	0.868773	0.000457647	Lower aggregation propensity in NKM	Proteins	Protein Wnt-2b	other proteins
Molecular Function	5	GO:0005488	binding	Q9CQ71	0.868773	0.000457647	Lower aggregation propensity in NKM	Proteins	Replication protein A 14 kDa subunit	chaperone clients
Molecular Function	5	GO:0005488	binding	Q9D7A6	0.868773	0.000457647	Lower aggregation propensity in NKM	Proteins	Signal recognition particle 19 kDa protein	chaperone clients
Molecular Function	5	GO:0005488	binding	Q920A9	0.868773	0.000457647	Lower aggregation propensity in NKM	Proteins	Fc receptor-like A	other proteins
Molecular Function	5	GO:0005488	binding	Q8K3I8	0.868773	0.000457647	Lower aggregation propensity in NKM	Proteins	Beta-defensin 19	other proteins
Molecular Function	5	GO:0005488	binding	Q8R570	0.868773	0.000457647	Lower aggregation propensity in NKM	Proteins	Synaptosomal-associated protein 47	other proteins
Molecular Function	5	GO:0005488	binding	Q2TJ95	0.868773	0.000457647	Lower aggregation propensity in NKM	Proteins	R-spondin-3	other proteins
Molecular Function	5	GO:0005488	binding	Q60715	0.868773	0.000457647	Lower aggregation propensity in NKM	Proteins	Prolyl 4-hydroxylase subunit alpha-1	other proteins
Molecular Function	5	GO:0005488	binding	P22387	0.868773	0.000457647	Lower aggregation propensity in NKM	Proteins	Endothelin-1	other proteins
Molecular Function	5	GO:0005488	binding	Q8R4V5	0.868773	0.000457647	Lower aggregation propensity in NKM	Proteins	Oncoprotein-induced transcript 3 protein	other proteins
Molecular Function	5	GO:0005488	binding	A2BHR2	0.868773	0.000457647	Lower aggregation propensity in NKM	Proteins	Lipocalin 11	other proteins
Molecular Function	5	GO:0005488	binding	Q9D0S9	0.868773	0.000457647	Lower aggregation propensity in NKM	Proteins	Histidine triad nucleotide-binding protein 2, mitochondrial	other proteins
Molecular Function	5	GO:0005488	binding	Q99J64	0.868773	0.000457647	Lower aggregation propensity in NKM	Proteins	RNA-binding protein 43	other proteins
Molecular Function	5	GO:0005488	binding	A2ADA5	0.868773	0.000457647	Lower aggregation propensity in NKM	Proteins	tRNA pseudouridine synthase-like 1	chaperone clients
Molecular Function	5	GO:0005488	binding	Q924H5	0.868773	0.000457647	Lower aggregation propensity in NKM	Proteins	DNA repair protein RAD51 homolog 3	other proteins
Molecular Function	5	GO:0005488	binding	Q91X17	0.868773	0.000457647	Lower aggregation propensity in NKM	Proteins	Uromodulin	other proteins
Molecular Function	5	GO:0005488	binding	P97401	0.868773	0.000457647	Lower aggregation propensity in NKM	Proteins	Secreted frizzled-related protein 3	other proteins
Molecular Function	5	GO:0005488	binding	Q3ZRW6	0.868773	0.000457647	Lower aggregation propensity in NKM	Proteins	Clusterin-like protein 1	other proteins
Molecular Function	5	GO:0005488	binding	P97766	0.868773	0.000457647	Lower aggregation propensity in NKM	Proteins	Cryptic protein	other proteins
Molecular Function	5	GO:0005488	binding	Q3UW68	0.868773	0.000457647	Lower aggregation propensity in NKM	Proteins	Calpain-13	other proteins
Molecular Function	5	GO:0005488	binding	Q8BG93	0.868773	0.000457647	Lower aggregation propensity in NKM	Proteins	Nucleotide triphosphate diphosphatase NUDT15	other proteins
Molecular Function	5	GO:0005488	binding	P11985	0.868773	0.000457647	Lower aggregation propensity in NKM	Proteins	Tctex1 domain-containing protein 3	other proteins
Molecular Function	5	GO:0005488	binding	Q8BLC3	0.868773	0.000457647	Lower aggregation propensity in NKM	Proteins	Ly6/PLAUR domain-containing protein 1	other proteins
Molecular Function	5	GO:0005488	binding	P07091	0.868773	0.000457647	Lower aggregation propensity in NKM	Proteins	Protein S100-A4	other proteins
Molecular Function	5	GO:0005488	binding	Q80YS9	0.868773	0.000457647	Lower aggregation propensity in NKM	Proteins	Serine/threonine kinase-like domain-containing protein STKLD1	other proteins
Molecular Function	5	GO:0005488	binding	Q80XQ2	0.868773	0.000457647	Lower aggregation propensity in NKM	Proteins	TBC1 domain family member 5	other proteins
Molecular Function	5	GO:0005488	binding	O55038	0.868773	0.000457647	Lower aggregation propensity in NKM	Proteins	C-X-C motif chemokine 13	other proteins
Molecular Function	5	GO:0005488	binding	P41317	0.868773	0.000457647	Lower aggregation propensity in NKM	Proteins	Mannose-binding protein C	other proteins
Molecular Function	5	GO:0005488	binding	O35900	0.868773	0.000457647	Lower aggregation propensity in NKM	Proteins	U6 snRNA-associated Sm-like protein LSm2	other proteins
Molecular Function	5	GO:0005488	binding	O88593	0.868773	0.000457647	Lower aggregation propensity in NKM	Proteins	Peptidoglycan recognition protein 1	other proteins
Molecular Function	5	GO:0005488	binding	O70302	0.868773	0.000457647	Lower aggregation propensity in NKM	Proteins	Cell death activator CIDE-A	other proteins
Molecular Function	5	GO:0005488	binding	Q60932	0.868773	0.000457647	Lower aggregation propensity in NKM	Proteins	Voltage-dependent anion-selective channel protein 1	other proteins
Molecular Function	5	GO:0005488	binding	P97930	0.868773	0.000457647	Lower aggregation propensity in NKM	Proteins	Thymidylate kinase	other proteins
Molecular Function	5	GO:0005488	binding	Q8VCN9	0.868773	0.000457647	Lower aggregation propensity in NKM	Proteins	Tubulin-specific chaperone C	other proteins
Molecular Function	5	GO:0005488	binding	Q925I7	0.868773	0.000457647	Lower aggregation propensity in NKM	Proteins	Platelet-derived growth factor D	other proteins
Molecular Function	5	GO:0005488	binding	Q05186	0.868773	0.000457647	Lower aggregation propensity in NKM	Proteins	Reticulocalbin-1	chaperone clients
Molecular Function	5	GO:0005488	binding	Q8K5B1	0.868773	0.000457647	Lower aggregation propensity in NKM	Proteins	Interleukin-31 receptor subunit alpha	other proteins
Molecular Function	5	GO:0005488	binding	Q9Z2C8	0.868773	0.000457647	Lower aggregation propensity in NKM	Proteins	Y-box-binding protein 2	other proteins
Molecular Function	5	GO:0005488	binding	Q9DD06	0.868773	0.000457647	Lower aggregation propensity in NKM	Proteins	Retinoic acid receptor responder protein 2	other proteins
Molecular Function	5	GO:0005488	binding	O54998	0.868773	0.000457647	Lower aggregation propensity in NKM	Proteins	Peptidyl-prolyl cis-trans isomerase FKBP7	other proteins
Molecular Function	5	GO:0005488	binding	P20067	0.868773	0.000457647	Lower aggregation propensity in NKM	Proteins	DNA-binding protein inhibitor ID-1	other proteins
Molecular Function	5	GO:0005488	binding	P62627	0.868773	0.000457647	Lower aggregation propensity in NKM	Proteins	Dynein light chain roadblock-type 1	other proteins
Molecular Function	5	GO:0005488	binding	Q00724	0.868773	0.000457647	Lower aggregation propensity in NKM	Proteins	Retinol-binding protein 4	other proteins
Molecular Function	5	GO:0005488	binding	Q9WVC6	0.868773	0.000457647	Lower aggregation propensity in NKM	Proteins	Serine/threonine-protein kinase Sgk1	chaperone clients
Molecular Function	3	GO:0030546	signaling receptor activator activity	Q8VE43	5.87174	1.60907e-13	Lower aggregation propensity in NKM	Proteins	Meteorin-like protein	other proteins
Molecular Function	3	GO:0030546	signaling receptor activator activity	Q61477	5.87174	1.60907e-13	Lower aggregation propensity in NKM	Proteins	Neuroblastoma suppressor of tumorigenicity 1	other proteins
Molecular Function	3	GO:0030546	signaling receptor activator activity	Q9CX63	5.87174	1.60907e-13	Lower aggregation propensity in NKM	Proteins	Protein IL-40	other proteins
Molecular Function	3	GO:0030546	signaling receptor activator activity	O70176	5.87174	1.60907e-13	Lower aggregation propensity in NKM	Proteins	Pituitary adenylate cyclase-activating polypeptide	other proteins
Molecular Function	3	GO:0030546	signaling receptor activator activity	Q9ESS2	5.87174	1.60907e-13	Lower aggregation propensity in NKM	Proteins	Fibroblast growth factor 22	other proteins
Molecular Function	3	GO:0030546	signaling receptor activator activity	P30882	5.87174	1.60907e-13	Lower aggregation propensity in NKM	Proteins	C-C motif chemokine 5	other proteins
Molecular Function	3	GO:0030546	signaling receptor activator activity	P34821	5.87174	1.60907e-13	Lower aggregation propensity in NKM	Proteins	Bone morphogenetic protein 8A	other proteins
Molecular Function	3	GO:0030546	signaling receptor activator activity	Q80SU4	5.87174	1.60907e-13	Lower aggregation propensity in NKM	Proteins	Interferon alpha-13	other proteins
Molecular Function	3	GO:0030546	signaling receptor activator activity	Q9Z0J7	5.87174	1.60907e-13	Lower aggregation propensity in NKM	Proteins	Growth/differentiation factor 15	other proteins
Molecular Function	3	GO:0030546	signaling receptor activator activity	P51865	5.87174	1.60907e-13	Lower aggregation propensity in NKM	Proteins	Teratocarcinoma-derived growth factor	chaperone clients
Molecular Function	3	GO:0030546	signaling receptor activator activity	O55233	5.87174	1.60907e-13	Lower aggregation propensity in NKM	Proteins	Cerberus	chaperone clients
Molecular Function	3	GO:0030546	signaling receptor activator activity	Q9JIL2	5.87174	1.60907e-13	Lower aggregation propensity in NKM	Proteins	C-C motif chemokine 28	other proteins
Molecular Function	3	GO:0030546	signaling receptor activator activity	O55038	5.87174	1.60907e-13	Lower aggregation propensity in NKM	Proteins	C-X-C motif chemokine 13	other proteins
Molecular Function	3	GO:0030546	signaling receptor activator activity	P20033	5.87174	1.60907e-13	Lower aggregation propensity in NKM	Proteins	Platelet-derived growth factor subunit A	other proteins
Molecular Function	3	GO:0030546	signaling receptor activator activity	P41539	5.87174	1.60907e-13	Lower aggregation propensity in NKM	Proteins	Protachykinin-1	other proteins
Molecular Function	3	GO:0030546	signaling receptor activator activity	P47993	5.87174	1.60907e-13	Lower aggregation propensity in NKM	Proteins	Lymphotactin	other proteins
Molecular Function	3	GO:0030546	signaling receptor activator activity	O88593	5.87174	1.60907e-13	Lower aggregation propensity in NKM	Proteins	Peptidoglycan recognition protein 1	other proteins
Molecular Function	3	GO:0030546	signaling receptor activator activity	Q60994	5.87174	1.60907e-13	Lower aggregation propensity in NKM	Proteins	Adiponectin	other proteins
Molecular Function	3	GO:0030546	signaling receptor activator activity	P29268	5.87174	1.60907e-13	Lower aggregation propensity in NKM	Proteins	Connective tissue growth factor	other proteins
Molecular Function	3	GO:0030546	signaling receptor activator activity	F6R5P4	5.87174	1.60907e-13	Lower aggregation propensity in NKM	Proteins	C-C motif chemokine	other proteins
Molecular Function	3	GO:0030546	signaling receptor activator activity	P48540	5.87174	1.60907e-13	Lower aggregation propensity in NKM	Proteins	Glial cell line-derived neurotrophic factor	other proteins
Molecular Function	3	GO:0030546	signaling receptor activator activity	P97953	5.87174	1.60907e-13	Lower aggregation propensity in NKM	Proteins	Vascular endothelial growth factor C	other proteins
Molecular Function	3	GO:0030546	signaling receptor activator activity	Q08535	5.87174	1.60907e-13	Lower aggregation propensity in NKM	Proteins	Secretin	other proteins
Molecular Function	3	GO:0030546	signaling receptor activator activity	O70283	5.87174	1.60907e-13	Lower aggregation propensity in NKM	Proteins	Protein Wnt-2b	other proteins
Molecular Function	3	GO:0030546	signaling receptor activator activity	Q925I7	5.87174	1.60907e-13	Lower aggregation propensity in NKM	Proteins	Platelet-derived growth factor D	other proteins
Molecular Function	3	GO:0030546	signaling receptor activator activity	P20722	5.87174	1.60907e-13	Lower aggregation propensity in NKM	Proteins	Bone morphogenetic protein 6	other proteins
Molecular Function	3	GO:0030546	signaling receptor activator activity	P63075	5.87174	1.60907e-13	Lower aggregation propensity in NKM	Proteins	Fibroblast growth factor 17	other proteins
Molecular Function	3	GO:0030546	signaling receptor activator activity	P09240	5.87174	1.60907e-13	Lower aggregation propensity in NKM	Proteins	Cholecystokinin	other proteins
Molecular Function	3	GO:0030546	signaling receptor activator activity	P22387	5.87174	1.60907e-13	Lower aggregation propensity in NKM	Proteins	Endothelin-1	other proteins
Molecular Function	1	GO:0042379	chemokine receptor binding	Q9JIL2	11.0236	0.000201445	Lower aggregation propensity in NKM	Proteins	C-C motif chemokine 28	other proteins
Molecular Function	1	GO:0042379	chemokine receptor binding	O55038	11.0236	0.000201445	Lower aggregation propensity in NKM	Proteins	C-X-C motif chemokine 13	other proteins
Molecular Function	1	GO:0042379	chemokine receptor binding	F6R5P4	11.0236	0.000201445	Lower aggregation propensity in NKM	Proteins	C-C motif chemokine	other proteins
Molecular Function	1	GO:0042379	chemokine receptor binding	P47993	11.0236	0.000201445	Lower aggregation propensity in NKM	Proteins	Lymphotactin	other proteins
Molecular Function	1	GO:0042379	chemokine receptor binding	P30882	11.0236	0.000201445	Lower aggregation propensity in NKM	Proteins	C-C motif chemokine 5	other proteins
Molecular Function	0	GO:0070696	transmembrane receptor protein serine/threonine kinase binding	P20722	13.2283	9.85854e-05	Lower aggregation propensity in NKM	Proteins	Bone morphogenetic protein 6	other proteins
Molecular Function	0	GO:0070696	transmembrane receptor protein serine/threonine kinase binding	P97766	13.2283	9.85854e-05	Lower aggregation propensity in NKM	Proteins	Cryptic protein	other proteins
Molecular Function	0	GO:0070696	transmembrane receptor protein serine/threonine kinase binding	P34821	13.2283	9.85854e-05	Lower aggregation propensity in NKM	Proteins	Bone morphogenetic protein 8A	other proteins
Molecular Function	0	GO:0070696	transmembrane receptor protein serine/threonine kinase binding	Q9Z0J7	13.2283	9.85854e-05	Lower aggregation propensity in NKM	Proteins	Growth/differentiation factor 15	other proteins
Molecular Function	0	GO:0070696	transmembrane receptor protein serine/threonine kinase binding	P51865	13.2283	9.85854e-05	Lower aggregation propensity in NKM	Proteins	Teratocarcinoma-derived growth factor	chaperone clients
Molecular Function	1	GO:0033612	receptor serine/threonine kinase binding	P20722	11.0236	0.000201445	Lower aggregation propensity in NKM	Proteins	Bone morphogenetic protein 6	other proteins
Molecular Function	1	GO:0033612	receptor serine/threonine kinase binding	P97766	11.0236	0.000201445	Lower aggregation propensity in NKM	Proteins	Cryptic protein	other proteins
Molecular Function	1	GO:0033612	receptor serine/threonine kinase binding	P34821	11.0236	0.000201445	Lower aggregation propensity in NKM	Proteins	Bone morphogenetic protein 8A	other proteins
Molecular Function	1	GO:0033612	receptor serine/threonine kinase binding	Q9Z0J7	11.0236	0.000201445	Lower aggregation propensity in NKM	Proteins	Growth/differentiation factor 15	other proteins
Molecular Function	1	GO:0033612	receptor serine/threonine kinase binding	P51865	11.0236	0.000201445	Lower aggregation propensity in NKM	Proteins	Teratocarcinoma-derived growth factor	chaperone clients
Molecular Function	0	GO:0048020	CCR chemokine receptor binding	O55038	13.2283	0.000513152	Lower aggregation propensity in NKM	Proteins	C-X-C motif chemokine 13	other proteins
Molecular Function	0	GO:0048020	CCR chemokine receptor binding	F6R5P4	13.2283	0.000513152	Lower aggregation propensity in NKM	Proteins	C-C motif chemokine	other proteins
Molecular Function	0	GO:0048020	CCR chemokine receptor binding	P47993	13.2283	0.000513152	Lower aggregation propensity in NKM	Proteins	Lymphotactin	other proteins
Molecular Function	0	GO:0048020	CCR chemokine receptor binding	P30882	13.2283	0.000513152	Lower aggregation propensity in NKM	Proteins	C-C motif chemokine 5	other proteins
Molecular Function	0	GO:0008083	growth factor activity	P29268	5.45667	1.31368e-05	Lower aggregation propensity in NKM	Proteins	Connective tissue growth factor	other proteins
Molecular Function	0	GO:0008083	growth factor activity	P20722	5.45667	1.31368e-05	Lower aggregation propensity in NKM	Proteins	Bone morphogenetic protein 6	other proteins
Molecular Function	0	GO:0008083	growth factor activity	P63075	5.45667	1.31368e-05	Lower aggregation propensity in NKM	Proteins	Fibroblast growth factor 17	other proteins
Molecular Function	0	GO:0008083	growth factor activity	P48540	5.45667	1.31368e-05	Lower aggregation propensity in NKM	Proteins	Glial cell line-derived neurotrophic factor	other proteins
Molecular Function	0	GO:0008083	growth factor activity	P20033	5.45667	1.31368e-05	Lower aggregation propensity in NKM	Proteins	Platelet-derived growth factor subunit A	other proteins
Molecular Function	0	GO:0008083	growth factor activity	Q9ESS2	5.45667	1.31368e-05	Lower aggregation propensity in NKM	Proteins	Fibroblast growth factor 22	other proteins
Molecular Function	0	GO:0008083	growth factor activity	P97953	5.45667	1.31368e-05	Lower aggregation propensity in NKM	Proteins	Vascular endothelial growth factor C	other proteins
Molecular Function	0	GO:0008083	growth factor activity	Q925I7	5.45667	1.31368e-05	Lower aggregation propensity in NKM	Proteins	Platelet-derived growth factor D	other proteins
Molecular Function	0	GO:0008083	growth factor activity	P34821	5.45667	1.31368e-05	Lower aggregation propensity in NKM	Proteins	Bone morphogenetic protein 8A	other proteins
Molecular Function	0	GO:0008083	growth factor activity	Q9Z0J7	5.45667	1.31368e-05	Lower aggregation propensity in NKM	Proteins	Growth/differentiation factor 15	other proteins
Molecular Function	0	GO:0008083	growth factor activity	P51865	5.45667	1.31368e-05	Lower aggregation propensity in NKM	Proteins	Teratocarcinoma-derived growth factor	chaperone clients
Molecular Function	0	GO:0004252	serine-type endopeptidase activity	Q9D236	5.3308	9.5578e-05	Lower aggregation propensity in NKM	Proteins	Serine protease HTRA3	other proteins
Molecular Function	0	GO:0004252	serine-type endopeptidase activity	P21844	5.3308	9.5578e-05	Lower aggregation propensity in NKM	Proteins	Chymase	other proteins
Molecular Function	0	GO:0004252	serine-type endopeptidase activity	Q3SYP2	5.3308	9.5578e-05	Lower aggregation propensity in NKM	Proteins	Chymotrypsin-C	other proteins
Molecular Function	0	GO:0004252	serine-type endopeptidase activity	Q9ER05	5.3308	9.5578e-05	Lower aggregation propensity in NKM	Proteins	Chymopasin	other proteins
Molecular Function	0	GO:0004252	serine-type endopeptidase activity	P29121	5.3308	9.5578e-05	Lower aggregation propensity in NKM	Proteins	Proprotein convertase subtilisin/kexin type 4	other proteins
Molecular Function	0	GO:0004252	serine-type endopeptidase activity	Q9D140	5.3308	9.5578e-05	Lower aggregation propensity in NKM	Proteins	Kallikrein c	chaperone clients
Molecular Function	0	GO:0004252	serine-type endopeptidase activity	Q80WM7	5.3308	9.5578e-05	Lower aggregation propensity in NKM	Proteins	Serine protease 33	other proteins
Molecular Function	0	GO:0004252	serine-type endopeptidase activity	Q8CG16	5.3308	9.5578e-05	Lower aggregation propensity in NKM	Proteins	Complement C1r-A subcomponent	other proteins
Molecular Function	0	GO:0004252	serine-type endopeptidase activity	Q9ESD1	5.3308	9.5578e-05	Lower aggregation propensity in NKM	Proteins	Prostasin	other proteins
Molecular Function	1	GO:0008236	serine-type peptidase activity	Q9D236	5.43628	3.36013e-05	Lower aggregation propensity in NKM	Proteins	Serine protease HTRA3	other proteins
Molecular Function	1	GO:0008236	serine-type peptidase activity	P21844	5.43628	3.36013e-05	Lower aggregation propensity in NKM	Proteins	Chymase	other proteins
Molecular Function	1	GO:0008236	serine-type peptidase activity	Q3SYP2	5.43628	3.36013e-05	Lower aggregation propensity in NKM	Proteins	Chymotrypsin-C	other proteins
Molecular Function	1	GO:0008236	serine-type peptidase activity	Q9D3S9	5.43628	3.36013e-05	Lower aggregation propensity in NKM	Proteins	Probable serine carboxypeptidase CPVL	other proteins
Molecular Function	1	GO:0008236	serine-type peptidase activity	Q9ER05	5.43628	3.36013e-05	Lower aggregation propensity in NKM	Proteins	Chymopasin	other proteins
Molecular Function	1	GO:0008236	serine-type peptidase activity	P29121	5.43628	3.36013e-05	Lower aggregation propensity in NKM	Proteins	Proprotein convertase subtilisin/kexin type 4	other proteins
Molecular Function	1	GO:0008236	serine-type peptidase activity	Q9D140	5.43628	3.36013e-05	Lower aggregation propensity in NKM	Proteins	Kallikrein c	chaperone clients
Molecular Function	1	GO:0008236	serine-type peptidase activity	Q80WM7	5.43628	3.36013e-05	Lower aggregation propensity in NKM	Proteins	Serine protease 33	other proteins
Molecular Function	1	GO:0008236	serine-type peptidase activity	Q8CG16	5.43628	3.36013e-05	Lower aggregation propensity in NKM	Proteins	Complement C1r-A subcomponent	other proteins
Molecular Function	1	GO:0008236	serine-type peptidase activity	Q9ESD1	5.43628	3.36013e-05	Lower aggregation propensity in NKM	Proteins	Prostasin	other proteins
Molecular Function	2	GO:0017171	serine hydrolase activity	Q9D236	5.29132	4.14099e-05	Lower aggregation propensity in NKM	Proteins	Serine protease HTRA3	other proteins
Molecular Function	2	GO:0017171	serine hydrolase activity	P21844	5.29132	4.14099e-05	Lower aggregation propensity in NKM	Proteins	Chymase	other proteins
Molecular Function	2	GO:0017171	serine hydrolase activity	Q3SYP2	5.29132	4.14099e-05	Lower aggregation propensity in NKM	Proteins	Chymotrypsin-C	other proteins
Molecular Function	2	GO:0017171	serine hydrolase activity	Q9D3S9	5.29132	4.14099e-05	Lower aggregation propensity in NKM	Proteins	Probable serine carboxypeptidase CPVL	other proteins
Molecular Function	2	GO:0017171	serine hydrolase activity	Q9ER05	5.29132	4.14099e-05	Lower aggregation propensity in NKM	Proteins	Chymopasin	other proteins
Molecular Function	2	GO:0017171	serine hydrolase activity	P29121	5.29132	4.14099e-05	Lower aggregation propensity in NKM	Proteins	Proprotein convertase subtilisin/kexin type 4	other proteins
Molecular Function	2	GO:0017171	serine hydrolase activity	Q9D140	5.29132	4.14099e-05	Lower aggregation propensity in NKM	Proteins	Kallikrein c	chaperone clients
Molecular Function	2	GO:0017171	serine hydrolase activity	Q80WM7	5.29132	4.14099e-05	Lower aggregation propensity in NKM	Proteins	Serine protease 33	other proteins
Molecular Function	2	GO:0017171	serine hydrolase activity	Q8CG16	5.29132	4.14099e-05	Lower aggregation propensity in NKM	Proteins	Complement C1r-A subcomponent	other proteins
Molecular Function	2	GO:0017171	serine hydrolase activity	Q9ESD1	5.29132	4.14099e-05	Lower aggregation propensity in NKM	Proteins	Prostasin	other proteins
Molecular Function	2	GO:0008233	peptidase activity	B1AVD1	2.42721	0.000497622	Lower aggregation propensity in NKM	Proteins	Xaa-Pro aminopeptidase 2	other proteins
Molecular Function	2	GO:0008233	peptidase activity	Q8CGV8	2.42721	0.000497622	Lower aggregation propensity in NKM	Proteins	Matrix metallopeptidase 28 (epilysin)	other proteins
Molecular Function	2	GO:0008233	peptidase activity	Q9R0X2	2.42721	0.000497622	Lower aggregation propensity in NKM	Proteins	ADAM DEC1	other proteins
Molecular Function	2	GO:0008233	peptidase activity	Q9D236	2.42721	0.000497622	Lower aggregation propensity in NKM	Proteins	Serine protease HTRA3	other proteins
Molecular Function	2	GO:0008233	peptidase activity	Q3SYP2	2.42721	0.000497622	Lower aggregation propensity in NKM	Proteins	Chymotrypsin-C	other proteins
Molecular Function	2	GO:0008233	peptidase activity	Q09PK2	2.42721	0.000497622	Lower aggregation propensity in NKM	Proteins	Retroviral-like aspartic protease 1	other proteins
Molecular Function	2	GO:0008233	peptidase activity	P31428	2.42721	0.000497622	Lower aggregation propensity in NKM	Proteins	Dipeptidase 1	other proteins
Molecular Function	2	GO:0008233	peptidase activity	Q9D3S9	2.42721	0.000497622	Lower aggregation propensity in NKM	Proteins	Probable serine carboxypeptidase CPVL	other proteins
Molecular Function	2	GO:0008233	peptidase activity	Q9ER05	2.42721	0.000497622	Lower aggregation propensity in NKM	Proteins	Chymopasin	other proteins
Molecular Function	2	GO:0008233	peptidase activity	P29121	2.42721	0.000497622	Lower aggregation propensity in NKM	Proteins	Proprotein convertase subtilisin/kexin type 4	other proteins
Molecular Function	2	GO:0008233	peptidase activity	Q3UW68	2.42721	0.000497622	Lower aggregation propensity in NKM	Proteins	Calpain-13	other proteins
Molecular Function	2	GO:0008233	peptidase activity	Q9D140	2.42721	0.000497622	Lower aggregation propensity in NKM	Proteins	Kallikrein c	chaperone clients
Molecular Function	2	GO:0008233	peptidase activity	Q00493	2.42721	0.000497622	Lower aggregation propensity in NKM	Proteins	Carboxypeptidase E	other proteins
Molecular Function	2	GO:0008233	peptidase activity	Q9CVD2	2.42721	0.000497622	Lower aggregation propensity in NKM	Proteins	Ataxin-3	chaperone clients
Molecular Function	2	GO:0008233	peptidase activity	P21844	2.42721	0.000497622	Lower aggregation propensity in NKM	Proteins	Chymase	other proteins
Molecular Function	2	GO:0008233	peptidase activity	Q9D291	2.42721	0.000497622	Lower aggregation propensity in NKM	Proteins	Deubiquitinase DESI2	other proteins
Molecular Function	2	GO:0008233	peptidase activity	Q8C4U3	2.42721	0.000497622	Lower aggregation propensity in NKM	Proteins	Secreted frizzled-related protein 1	other proteins
Molecular Function	2	GO:0008233	peptidase activity	Q80WM7	2.42721	0.000497622	Lower aggregation propensity in NKM	Proteins	Serine protease 33	other proteins
Molecular Function	2	GO:0008233	peptidase activity	Q8CG16	2.42721	0.000497622	Lower aggregation propensity in NKM	Proteins	Complement C1r-A subcomponent	other proteins
Molecular Function	2	GO:0008233	peptidase activity	Q9ESD1	2.42721	0.000497622	Lower aggregation propensity in NKM	Proteins	Prostasin	other proteins
Molecular Function	0	GO:0030414	peptidase inhibitor activity	Q9D7D2	4.25195	0.000449443	Lower aggregation propensity in NKM	Proteins	Serpin A9	other proteins
Molecular Function	0	GO:0030414	peptidase inhibitor activity	Q3UW09	4.25195	0.000449443	Lower aggregation propensity in NKM	Proteins	Serine peptidase inhibitor, Kunitz type, 3	other proteins
Molecular Function	0	GO:0030414	peptidase inhibitor activity	Q6IE32	4.25195	0.000449443	Lower aggregation propensity in NKM	Proteins	Serine protease inhibitor Kazal-type 7	other proteins
Molecular Function	0	GO:0030414	peptidase inhibitor activity	P31428	4.25195	0.000449443	Lower aggregation propensity in NKM	Proteins	Dipeptidase 1	other proteins
Molecular Function	0	GO:0030414	peptidase inhibitor activity	Q8CFZ4	4.25195	0.000449443	Lower aggregation propensity in NKM	Proteins	Glypican-3	other proteins
Molecular Function	0	GO:0030414	peptidase inhibitor activity	Q9D256	4.25195	0.000449443	Lower aggregation propensity in NKM	Proteins	Serine protease inhibitor Kazal-type 12	other proteins
Molecular Function	0	GO:0030414	peptidase inhibitor activity	P25785	4.25195	0.000449443	Lower aggregation propensity in NKM	Proteins	Metalloproteinase inhibitor 2	chaperone clients
Molecular Function	0	GO:0030414	peptidase inhibitor activity	Q62288	4.25195	0.000449443	Lower aggregation propensity in NKM	Proteins	Testican-1	other proteins
Molecular Function	0	GO:0030414	peptidase inhibitor activity	Q9ESH5	4.25195	0.000449443	Lower aggregation propensity in NKM	Proteins	WAP four-disulfide core domain protein 1	other proteins
Molecular Function	0	GO:0032555	purine ribonucleotide binding	Q64008	0.435729	0.000448955	Lower aggregation propensity in NKM	Proteins	Ras-related protein Rab-34	other proteins
Molecular Function	0	GO:0032555	purine ribonucleotide binding	Q8VC30	0.435729	0.000448955	Lower aggregation propensity in NKM	Proteins	Triokinase/FMN cyclase	other proteins
Molecular Function	0	GO:0032555	purine ribonucleotide binding	Q62406	0.435729	0.000448955	Lower aggregation propensity in NKM	Proteins	Interleukin-1 receptor-associated kinase 1	other proteins
Molecular Function	0	GO:0032555	purine ribonucleotide binding	Q924H5	0.435729	0.000448955	Lower aggregation propensity in NKM	Proteins	DNA repair protein RAD51 homolog 3	other proteins
Molecular Function	0	GO:0032555	purine ribonucleotide binding	Q8K4K2	0.435729	0.000448955	Lower aggregation propensity in NKM	Proteins	Tribbles homolog 3	other proteins
Molecular Function	0	GO:0032555	purine ribonucleotide binding	P97930	0.435729	0.000448955	Lower aggregation propensity in NKM	Proteins	Thymidylate kinase	other proteins
Molecular Function	0	GO:0032555	purine ribonucleotide binding	Q64520	0.435729	0.000448955	Lower aggregation propensity in NKM	Proteins	Guanylate kinase	other proteins
Molecular Function	0	GO:0032555	purine ribonucleotide binding	Q9DBP5	0.435729	0.000448955	Lower aggregation propensity in NKM	Proteins	UMP-CMP kinase	other proteins
Molecular Function	0	GO:0032555	purine ribonucleotide binding	Q80YS9	0.435729	0.000448955	Lower aggregation propensity in NKM	Proteins	Serine/threonine kinase-like domain-containing protein STKLD1	other proteins
Molecular Function	0	GO:0032555	purine ribonucleotide binding	Q80UN9	0.435729	0.000448955	Lower aggregation propensity in NKM	Proteins	tRNA dimethylallyltransferase	other proteins
Molecular Function	0	GO:0032555	purine ribonucleotide binding	Q9R0A5	0.435729	0.000448955	Lower aggregation propensity in NKM	Proteins	Serine/threonine-protein kinase Nek3	other proteins
Molecular Function	0	GO:0032555	purine ribonucleotide binding	Q8R1Q9	0.435729	0.000448955	Lower aggregation propensity in NKM	Proteins	Ribokinase	other proteins
Molecular Function	0	GO:0032555	purine ribonucleotide binding	Q9WVC6	0.435729	0.000448955	Lower aggregation propensity in NKM	Proteins	Serine/threonine-protein kinase Sgk1	chaperone clients
Molecular Function	1	GO:0017076	purine nucleotide binding	Q64008	0.431357	0.000453546	Lower aggregation propensity in NKM	Proteins	Ras-related protein Rab-34	other proteins
Molecular Function	1	GO:0017076	purine nucleotide binding	Q8VC30	0.431357	0.000453546	Lower aggregation propensity in NKM	Proteins	Triokinase/FMN cyclase	other proteins
Molecular Function	1	GO:0017076	purine nucleotide binding	Q62406	0.431357	0.000453546	Lower aggregation propensity in NKM	Proteins	Interleukin-1 receptor-associated kinase 1	other proteins
Molecular Function	1	GO:0017076	purine nucleotide binding	Q924H5	0.431357	0.000453546	Lower aggregation propensity in NKM	Proteins	DNA repair protein RAD51 homolog 3	other proteins
Molecular Function	1	GO:0017076	purine nucleotide binding	Q8K4K2	0.431357	0.000453546	Lower aggregation propensity in NKM	Proteins	Tribbles homolog 3	other proteins
Molecular Function	1	GO:0017076	purine nucleotide binding	P97930	0.431357	0.000453546	Lower aggregation propensity in NKM	Proteins	Thymidylate kinase	other proteins
Molecular Function	1	GO:0017076	purine nucleotide binding	Q64520	0.431357	0.000453546	Lower aggregation propensity in NKM	Proteins	Guanylate kinase	other proteins
Molecular Function	1	GO:0017076	purine nucleotide binding	Q9DBP5	0.431357	0.000453546	Lower aggregation propensity in NKM	Proteins	UMP-CMP kinase	other proteins
Molecular Function	1	GO:0017076	purine nucleotide binding	Q80YS9	0.431357	0.000453546	Lower aggregation propensity in NKM	Proteins	Serine/threonine kinase-like domain-containing protein STKLD1	other proteins
Molecular Function	1	GO:0017076	purine nucleotide binding	Q80UN9	0.431357	0.000453546	Lower aggregation propensity in NKM	Proteins	tRNA dimethylallyltransferase	other proteins
Molecular Function	1	GO:0017076	purine nucleotide binding	Q9R0A5	0.431357	0.000453546	Lower aggregation propensity in NKM	Proteins	Serine/threonine-protein kinase Nek3	other proteins
Molecular Function	1	GO:0017076	purine nucleotide binding	Q8R1Q9	0.431357	0.000453546	Lower aggregation propensity in NKM	Proteins	Ribokinase	other proteins
Molecular Function	1	GO:0017076	purine nucleotide binding	Q9WVC6	0.431357	0.000453546	Lower aggregation propensity in NKM	Proteins	Serine/threonine-protein kinase Sgk1	chaperone clients
Molecular Function	4	GO:0097159	organic cyclic compound binding	Q64008	0.453541	8.02325e-11	Lower aggregation propensity in NKM	Proteins	Ras-related protein Rab-34	other proteins
Molecular Function	4	GO:0097159	organic cyclic compound binding	Q9D0S9	0.453541	8.02325e-11	Lower aggregation propensity in NKM	Proteins	Histidine triad nucleotide-binding protein 2, mitochondrial	other proteins
Molecular Function	4	GO:0097159	organic cyclic compound binding	Q99J64	0.453541	8.02325e-11	Lower aggregation propensity in NKM	Proteins	RNA-binding protein 43	other proteins
Molecular Function	4	GO:0097159	organic cyclic compound binding	A2ADA5	0.453541	8.02325e-11	Lower aggregation propensity in NKM	Proteins	tRNA pseudouridine synthase-like 1	chaperone clients
Molecular Function	4	GO:0097159	organic cyclic compound binding	Q9CPS6	0.453541	8.02325e-11	Lower aggregation propensity in NKM	Proteins	Histidine triad nucleotide-binding protein 3	other proteins
Molecular Function	4	GO:0097159	organic cyclic compound binding	Q8BL97	0.453541	8.02325e-11	Lower aggregation propensity in NKM	Proteins	Serine/arginine-rich splicing factor 7	chaperone clients
Molecular Function	4	GO:0097159	organic cyclic compound binding	Q62406	0.453541	8.02325e-11	Lower aggregation propensity in NKM	Proteins	Interleukin-1 receptor-associated kinase 1	other proteins
Molecular Function	4	GO:0097159	organic cyclic compound binding	Q924H5	0.453541	8.02325e-11	Lower aggregation propensity in NKM	Proteins	DNA repair protein RAD51 homolog 3	other proteins
Molecular Function	4	GO:0097159	organic cyclic compound binding	Q9CQK3	0.453541	8.02325e-11	Lower aggregation propensity in NKM	Proteins	RAD52 motif-containing protein 1	other proteins
Molecular Function	4	GO:0097159	organic cyclic compound binding	Q8JZV9	0.453541	8.02325e-11	Lower aggregation propensity in NKM	Proteins	3-hydroxybutyrate dehydrogenase type 2	other proteins
Molecular Function	4	GO:0097159	organic cyclic compound binding	Q64520	0.453541	8.02325e-11	Lower aggregation propensity in NKM	Proteins	Guanylate kinase	other proteins
Molecular Function	4	GO:0097159	organic cyclic compound binding	Q08024	0.453541	8.02325e-11	Lower aggregation propensity in NKM	Proteins	Core-binding factor subunit beta	other proteins
Molecular Function	4	GO:0097159	organic cyclic compound binding	Q9DBP5	0.453541	8.02325e-11	Lower aggregation propensity in NKM	Proteins	UMP-CMP kinase	other proteins
Molecular Function	4	GO:0097159	organic cyclic compound binding	P51908	0.453541	8.02325e-11	Lower aggregation propensity in NKM	Proteins	C->U-editing enzyme APOBEC-1	other proteins
Molecular Function	4	GO:0097159	organic cyclic compound binding	Q3URR0	0.453541	8.02325e-11	Lower aggregation propensity in NKM	Proteins	Centromere protein W	other proteins
Molecular Function	4	GO:0097159	organic cyclic compound binding	Q80YS9	0.453541	8.02325e-11	Lower aggregation propensity in NKM	Proteins	Serine/threonine kinase-like domain-containing protein STKLD1	other proteins
Molecular Function	4	GO:0097159	organic cyclic compound binding	Q9CVD2	0.453541	8.02325e-11	Lower aggregation propensity in NKM	Proteins	Ataxin-3	chaperone clients
Molecular Function	4	GO:0097159	organic cyclic compound binding	O55055	0.453541	8.02325e-11	Lower aggregation propensity in NKM	Proteins	tRNA (cytosine(38)-C(5))-methyltransferase	other proteins
Molecular Function	4	GO:0097159	organic cyclic compound binding	Q6DFW4	0.453541	8.02325e-11	Lower aggregation propensity in NKM	Proteins	Nucleolar protein 58	other proteins
Molecular Function	4	GO:0097159	organic cyclic compound binding	Q8R1Q9	0.453541	8.02325e-11	Lower aggregation propensity in NKM	Proteins	Ribokinase	other proteins
Molecular Function	4	GO:0097159	organic cyclic compound binding	Q8C4X1	0.453541	8.02325e-11	Lower aggregation propensity in NKM	Proteins	Centromere protein X	other proteins
Molecular Function	4	GO:0097159	organic cyclic compound binding	O35900	0.453541	8.02325e-11	Lower aggregation propensity in NKM	Proteins	U6 snRNA-associated Sm-like protein LSm2	other proteins
Molecular Function	4	GO:0097159	organic cyclic compound binding	E9Q9W4	0.453541	8.02325e-11	Lower aggregation propensity in NKM	Proteins	Solute carrier family 27 (fatty acid transporter), member 6	other proteins
Molecular Function	4	GO:0097159	organic cyclic compound binding	P62754	0.453541	8.02325e-11	Lower aggregation propensity in NKM	Proteins	40S ribosomal protein S6	other proteins
Molecular Function	4	GO:0097159	organic cyclic compound binding	Q6SJ95	0.453541	8.02325e-11	Lower aggregation propensity in NKM	Proteins	TATA box-binding protein-like protein 2	other proteins
Molecular Function	4	GO:0097159	organic cyclic compound binding	Q8VC30	0.453541	8.02325e-11	Lower aggregation propensity in NKM	Proteins	Triokinase/FMN cyclase	other proteins
Molecular Function	4	GO:0097159	organic cyclic compound binding	P62309	0.453541	8.02325e-11	Lower aggregation propensity in NKM	Proteins	Small nuclear ribonucleoprotein G	other proteins
Molecular Function	4	GO:0097159	organic cyclic compound binding	Q60932	0.453541	8.02325e-11	Lower aggregation propensity in NKM	Proteins	Voltage-dependent anion-selective channel protein 1	other proteins
Molecular Function	4	GO:0097159	organic cyclic compound binding	Q8K4K2	0.453541	8.02325e-11	Lower aggregation propensity in NKM	Proteins	Tribbles homolog 3	other proteins
Molecular Function	4	GO:0097159	organic cyclic compound binding	Q9D032	0.453541	8.02325e-11	Lower aggregation propensity in NKM	Proteins	Single-stranded DNA-binding protein 3	other proteins
Molecular Function	4	GO:0097159	organic cyclic compound binding	P97930	0.453541	8.02325e-11	Lower aggregation propensity in NKM	Proteins	Thymidylate kinase	other proteins
Molecular Function	4	GO:0097159	organic cyclic compound binding	Q9CQ71	0.453541	8.02325e-11	Lower aggregation propensity in NKM	Proteins	Replication protein A 14 kDa subunit	chaperone clients
Molecular Function	4	GO:0097159	organic cyclic compound binding	Q9D7A6	0.453541	8.02325e-11	Lower aggregation propensity in NKM	Proteins	Signal recognition particle 19 kDa protein	chaperone clients
Molecular Function	4	GO:0097159	organic cyclic compound binding	Q9Z2C8	0.453541	8.02325e-11	Lower aggregation propensity in NKM	Proteins	Y-box-binding protein 2	other proteins
Molecular Function	4	GO:0097159	organic cyclic compound binding	Q80UN9	0.453541	8.02325e-11	Lower aggregation propensity in NKM	Proteins	tRNA dimethylallyltransferase	other proteins
Molecular Function	4	GO:0097159	organic cyclic compound binding	Q9Z2E5	0.453541	8.02325e-11	Lower aggregation propensity in NKM	Proteins	Protein atonal homolog 7	other proteins
Molecular Function	4	GO:0097159	organic cyclic compound binding	Q9R0A5	0.453541	8.02325e-11	Lower aggregation propensity in NKM	Proteins	Serine/threonine-protein kinase Nek3	other proteins
Molecular Function	4	GO:0097159	organic cyclic compound binding	Q9WVC6	0.453541	8.02325e-11	Lower aggregation propensity in NKM	Proteins	Serine/threonine-protein kinase Sgk1	chaperone clients
Molecular Function	4	GO:1901363	heterocyclic compound binding	Q64008	0.457393	1.79154e-10	Lower aggregation propensity in NKM	Proteins	Ras-related protein Rab-34	other proteins
Molecular Function	4	GO:1901363	heterocyclic compound binding	Q9D0S9	0.457393	1.79154e-10	Lower aggregation propensity in NKM	Proteins	Histidine triad nucleotide-binding protein 2, mitochondrial	other proteins
Molecular Function	4	GO:1901363	heterocyclic compound binding	Q99J64	0.457393	1.79154e-10	Lower aggregation propensity in NKM	Proteins	RNA-binding protein 43	other proteins
Molecular Function	4	GO:1901363	heterocyclic compound binding	A2ADA5	0.457393	1.79154e-10	Lower aggregation propensity in NKM	Proteins	tRNA pseudouridine synthase-like 1	chaperone clients
Molecular Function	4	GO:1901363	heterocyclic compound binding	Q9CPS6	0.457393	1.79154e-10	Lower aggregation propensity in NKM	Proteins	Histidine triad nucleotide-binding protein 3	other proteins
Molecular Function	4	GO:1901363	heterocyclic compound binding	Q8BL97	0.457393	1.79154e-10	Lower aggregation propensity in NKM	Proteins	Serine/arginine-rich splicing factor 7	chaperone clients
Molecular Function	4	GO:1901363	heterocyclic compound binding	Q62406	0.457393	1.79154e-10	Lower aggregation propensity in NKM	Proteins	Interleukin-1 receptor-associated kinase 1	other proteins
Molecular Function	4	GO:1901363	heterocyclic compound binding	Q924H5	0.457393	1.79154e-10	Lower aggregation propensity in NKM	Proteins	DNA repair protein RAD51 homolog 3	other proteins
Molecular Function	4	GO:1901363	heterocyclic compound binding	Q9CQK3	0.457393	1.79154e-10	Lower aggregation propensity in NKM	Proteins	RAD52 motif-containing protein 1	other proteins
Molecular Function	4	GO:1901363	heterocyclic compound binding	Q8JZV9	0.457393	1.79154e-10	Lower aggregation propensity in NKM	Proteins	3-hydroxybutyrate dehydrogenase type 2	other proteins
Molecular Function	4	GO:1901363	heterocyclic compound binding	Q64520	0.457393	1.79154e-10	Lower aggregation propensity in NKM	Proteins	Guanylate kinase	other proteins
Molecular Function	4	GO:1901363	heterocyclic compound binding	Q08024	0.457393	1.79154e-10	Lower aggregation propensity in NKM	Proteins	Core-binding factor subunit beta	other proteins
Molecular Function	4	GO:1901363	heterocyclic compound binding	Q9DBP5	0.457393	1.79154e-10	Lower aggregation propensity in NKM	Proteins	UMP-CMP kinase	other proteins
Molecular Function	4	GO:1901363	heterocyclic compound binding	P51908	0.457393	1.79154e-10	Lower aggregation propensity in NKM	Proteins	C->U-editing enzyme APOBEC-1	other proteins
Molecular Function	4	GO:1901363	heterocyclic compound binding	Q3URR0	0.457393	1.79154e-10	Lower aggregation propensity in NKM	Proteins	Centromere protein W	other proteins
Molecular Function	4	GO:1901363	heterocyclic compound binding	Q80YS9	0.457393	1.79154e-10	Lower aggregation propensity in NKM	Proteins	Serine/threonine kinase-like domain-containing protein STKLD1	other proteins
Molecular Function	4	GO:1901363	heterocyclic compound binding	Q9CVD2	0.457393	1.79154e-10	Lower aggregation propensity in NKM	Proteins	Ataxin-3	chaperone clients
Molecular Function	4	GO:1901363	heterocyclic compound binding	O55055	0.457393	1.79154e-10	Lower aggregation propensity in NKM	Proteins	tRNA (cytosine(38)-C(5))-methyltransferase	other proteins
Molecular Function	4	GO:1901363	heterocyclic compound binding	Q6DFW4	0.457393	1.79154e-10	Lower aggregation propensity in NKM	Proteins	Nucleolar protein 58	other proteins
Molecular Function	4	GO:1901363	heterocyclic compound binding	Q8R1Q9	0.457393	1.79154e-10	Lower aggregation propensity in NKM	Proteins	Ribokinase	other proteins
Molecular Function	4	GO:1901363	heterocyclic compound binding	Q8C4X1	0.457393	1.79154e-10	Lower aggregation propensity in NKM	Proteins	Centromere protein X	other proteins
Molecular Function	4	GO:1901363	heterocyclic compound binding	O35900	0.457393	1.79154e-10	Lower aggregation propensity in NKM	Proteins	U6 snRNA-associated Sm-like protein LSm2	other proteins
Molecular Function	4	GO:1901363	heterocyclic compound binding	E9Q9W4	0.457393	1.79154e-10	Lower aggregation propensity in NKM	Proteins	Solute carrier family 27 (fatty acid transporter), member 6	other proteins
Molecular Function	4	GO:1901363	heterocyclic compound binding	P62754	0.457393	1.79154e-10	Lower aggregation propensity in NKM	Proteins	40S ribosomal protein S6	other proteins
Molecular Function	4	GO:1901363	heterocyclic compound binding	Q6SJ95	0.457393	1.79154e-10	Lower aggregation propensity in NKM	Proteins	TATA box-binding protein-like protein 2	other proteins
Molecular Function	4	GO:1901363	heterocyclic compound binding	Q8VC30	0.457393	1.79154e-10	Lower aggregation propensity in NKM	Proteins	Triokinase/FMN cyclase	other proteins
Molecular Function	4	GO:1901363	heterocyclic compound binding	P62309	0.457393	1.79154e-10	Lower aggregation propensity in NKM	Proteins	Small nuclear ribonucleoprotein G	other proteins
Molecular Function	4	GO:1901363	heterocyclic compound binding	Q60932	0.457393	1.79154e-10	Lower aggregation propensity in NKM	Proteins	Voltage-dependent anion-selective channel protein 1	other proteins
Molecular Function	4	GO:1901363	heterocyclic compound binding	Q8K4K2	0.457393	1.79154e-10	Lower aggregation propensity in NKM	Proteins	Tribbles homolog 3	other proteins
Molecular Function	4	GO:1901363	heterocyclic compound binding	Q9D032	0.457393	1.79154e-10	Lower aggregation propensity in NKM	Proteins	Single-stranded DNA-binding protein 3	other proteins
Molecular Function	4	GO:1901363	heterocyclic compound binding	P97930	0.457393	1.79154e-10	Lower aggregation propensity in NKM	Proteins	Thymidylate kinase	other proteins
Molecular Function	4	GO:1901363	heterocyclic compound binding	Q9CQ71	0.457393	1.79154e-10	Lower aggregation propensity in NKM	Proteins	Replication protein A 14 kDa subunit	chaperone clients
Molecular Function	4	GO:1901363	heterocyclic compound binding	Q9D7A6	0.457393	1.79154e-10	Lower aggregation propensity in NKM	Proteins	Signal recognition particle 19 kDa protein	chaperone clients
Molecular Function	4	GO:1901363	heterocyclic compound binding	Q9Z2C8	0.457393	1.79154e-10	Lower aggregation propensity in NKM	Proteins	Y-box-binding protein 2	other proteins
Molecular Function	4	GO:1901363	heterocyclic compound binding	Q80UN9	0.457393	1.79154e-10	Lower aggregation propensity in NKM	Proteins	tRNA dimethylallyltransferase	other proteins
Molecular Function	4	GO:1901363	heterocyclic compound binding	Q9Z2E5	0.457393	1.79154e-10	Lower aggregation propensity in NKM	Proteins	Protein atonal homolog 7	other proteins
Molecular Function	4	GO:1901363	heterocyclic compound binding	Q9R0A5	0.457393	1.79154e-10	Lower aggregation propensity in NKM	Proteins	Serine/threonine-protein kinase Nek3	other proteins
Molecular Function	4	GO:1901363	heterocyclic compound binding	Q9WVC6	0.457393	1.79154e-10	Lower aggregation propensity in NKM	Proteins	Serine/threonine-protein kinase Sgk1	chaperone clients
Molecular Function	1	GO:0032553	ribonucleotide binding	Q64008	0.431718	0.000452391	Lower aggregation propensity in NKM	Proteins	Ras-related protein Rab-34	other proteins
Molecular Function	1	GO:0032553	ribonucleotide binding	Q8VC30	0.431718	0.000452391	Lower aggregation propensity in NKM	Proteins	Triokinase/FMN cyclase	other proteins
Molecular Function	1	GO:0032553	ribonucleotide binding	Q62406	0.431718	0.000452391	Lower aggregation propensity in NKM	Proteins	Interleukin-1 receptor-associated kinase 1	other proteins
Molecular Function	1	GO:0032553	ribonucleotide binding	Q924H5	0.431718	0.000452391	Lower aggregation propensity in NKM	Proteins	DNA repair protein RAD51 homolog 3	other proteins
Molecular Function	1	GO:0032553	ribonucleotide binding	Q8K4K2	0.431718	0.000452391	Lower aggregation propensity in NKM	Proteins	Tribbles homolog 3	other proteins
Molecular Function	1	GO:0032553	ribonucleotide binding	P97930	0.431718	0.000452391	Lower aggregation propensity in NKM	Proteins	Thymidylate kinase	other proteins
Molecular Function	1	GO:0032553	ribonucleotide binding	Q64520	0.431718	0.000452391	Lower aggregation propensity in NKM	Proteins	Guanylate kinase	other proteins
Molecular Function	1	GO:0032553	ribonucleotide binding	Q9DBP5	0.431718	0.000452391	Lower aggregation propensity in NKM	Proteins	UMP-CMP kinase	other proteins
Molecular Function	1	GO:0032553	ribonucleotide binding	Q80YS9	0.431718	0.000452391	Lower aggregation propensity in NKM	Proteins	Serine/threonine kinase-like domain-containing protein STKLD1	other proteins
Molecular Function	1	GO:0032553	ribonucleotide binding	Q80UN9	0.431718	0.000452391	Lower aggregation propensity in NKM	Proteins	tRNA dimethylallyltransferase	other proteins
Molecular Function	1	GO:0032553	ribonucleotide binding	Q9R0A5	0.431718	0.000452391	Lower aggregation propensity in NKM	Proteins	Serine/threonine-protein kinase Nek3	other proteins
Molecular Function	1	GO:0032553	ribonucleotide binding	Q8R1Q9	0.431718	0.000452391	Lower aggregation propensity in NKM	Proteins	Ribokinase	other proteins
Molecular Function	1	GO:0032553	ribonucleotide binding	Q9WVC6	0.431718	0.000452391	Lower aggregation propensity in NKM	Proteins	Serine/threonine-protein kinase Sgk1	chaperone clients
Molecular Function	0	GO:0043168	anion binding	Q64008	0.433123	7.57973e-05	Lower aggregation propensity in NKM	Proteins	Ras-related protein Rab-34	other proteins
Molecular Function	0	GO:0043168	anion binding	Q60994	0.433123	7.57973e-05	Lower aggregation propensity in NKM	Proteins	Adiponectin	other proteins
Molecular Function	0	GO:0043168	anion binding	Q9Z1L4	0.433123	7.57973e-05	Lower aggregation propensity in NKM	Proteins	Retinoschisin	other proteins
Molecular Function	0	GO:0043168	anion binding	Q8VC30	0.433123	7.57973e-05	Lower aggregation propensity in NKM	Proteins	Triokinase/FMN cyclase	other proteins
Molecular Function	0	GO:0043168	anion binding	Q62406	0.433123	7.57973e-05	Lower aggregation propensity in NKM	Proteins	Interleukin-1 receptor-associated kinase 1	other proteins
Molecular Function	0	GO:0043168	anion binding	Q924H5	0.433123	7.57973e-05	Lower aggregation propensity in NKM	Proteins	DNA repair protein RAD51 homolog 3	other proteins
Molecular Function	0	GO:0043168	anion binding	Q8K4K2	0.433123	7.57973e-05	Lower aggregation propensity in NKM	Proteins	Tribbles homolog 3	other proteins
Molecular Function	0	GO:0043168	anion binding	P97930	0.433123	7.57973e-05	Lower aggregation propensity in NKM	Proteins	Thymidylate kinase	other proteins
Molecular Function	0	GO:0043168	anion binding	Q64520	0.433123	7.57973e-05	Lower aggregation propensity in NKM	Proteins	Guanylate kinase	other proteins
Molecular Function	0	GO:0043168	anion binding	Q9DBP5	0.433123	7.57973e-05	Lower aggregation propensity in NKM	Proteins	UMP-CMP kinase	other proteins
Molecular Function	0	GO:0043168	anion binding	Q80YS9	0.433123	7.57973e-05	Lower aggregation propensity in NKM	Proteins	Serine/threonine kinase-like domain-containing protein STKLD1	other proteins
Molecular Function	0	GO:0043168	anion binding	Q80UN9	0.433123	7.57973e-05	Lower aggregation propensity in NKM	Proteins	tRNA dimethylallyltransferase	other proteins
Molecular Function	0	GO:0043168	anion binding	Q60715	0.433123	7.57973e-05	Lower aggregation propensity in NKM	Proteins	Prolyl 4-hydroxylase subunit alpha-1	other proteins
Molecular Function	0	GO:0043168	anion binding	Q9R0A5	0.433123	7.57973e-05	Lower aggregation propensity in NKM	Proteins	Serine/threonine-protein kinase Nek3	other proteins
Molecular Function	0	GO:0043168	anion binding	Q8R1Q9	0.433123	7.57973e-05	Lower aggregation propensity in NKM	Proteins	Ribokinase	other proteins
Molecular Function	0	GO:0043168	anion binding	Q9WVC6	0.433123	7.57973e-05	Lower aggregation propensity in NKM	Proteins	Serine/threonine-protein kinase Sgk1	chaperone clients
Molecular Function	1	GO:0043167	ion binding	Q9R0X2	0.612421	1.12611e-05	Lower aggregation propensity in NKM	Proteins	ADAM DEC1	other proteins
Molecular Function	1	GO:0043167	ion binding	P43081	0.612421	1.12611e-05	Lower aggregation propensity in NKM	Proteins	Guanylyl cyclase-activating protein 1	other proteins
Molecular Function	1	GO:0043167	ion binding	Q8BL97	0.612421	1.12611e-05	Lower aggregation propensity in NKM	Proteins	Serine/arginine-rich splicing factor 7	chaperone clients
Molecular Function	1	GO:0043167	ion binding	Q8BHN0	0.612421	1.12611e-05	Lower aggregation propensity in NKM	Proteins	Protein phosphatase 1L	other proteins
Molecular Function	1	GO:0043167	ion binding	Q62406	0.612421	1.12611e-05	Lower aggregation propensity in NKM	Proteins	Interleukin-1 receptor-associated kinase 1	other proteins
Molecular Function	1	GO:0043167	ion binding	Q62288	0.612421	1.12611e-05	Lower aggregation propensity in NKM	Proteins	Testican-1	other proteins
Molecular Function	1	GO:0043167	ion binding	Q9DBP5	0.612421	1.12611e-05	Lower aggregation propensity in NKM	Proteins	UMP-CMP kinase	other proteins
Molecular Function	1	GO:0043167	ion binding	P51908	0.612421	1.12611e-05	Lower aggregation propensity in NKM	Proteins	C->U-editing enzyme APOBEC-1	other proteins
Molecular Function	1	GO:0043167	ion binding	Q91UZ5	0.612421	1.12611e-05	Lower aggregation propensity in NKM	Proteins	Inositol monophosphatase 2	chaperone clients
Molecular Function	1	GO:0043167	ion binding	P53808	0.612421	1.12611e-05	Lower aggregation propensity in NKM	Proteins	Phosphatidylcholine transfer protein	other proteins
Molecular Function	1	GO:0043167	ion binding	Q9JL56	0.612421	1.12611e-05	Lower aggregation propensity in NKM	Proteins	Glycerophosphodiester phosphodiesterase 1	other proteins
Molecular Function	1	GO:0043167	ion binding	Q9WVH9	0.612421	1.12611e-05	Lower aggregation propensity in NKM	Proteins	Fibulin-5	other proteins
Molecular Function	1	GO:0043167	ion binding	Q9QZF2	0.612421	1.12611e-05	Lower aggregation propensity in NKM	Proteins	Glypican-1	other proteins
Molecular Function	1	GO:0043167	ion binding	P97391	0.612421	1.12611e-05	Lower aggregation propensity in NKM	Proteins	Calcium-dependent phospholipase A2	other proteins
Molecular Function	1	GO:0043167	ion binding	Q8R1Q9	0.612421	1.12611e-05	Lower aggregation propensity in NKM	Proteins	Ribokinase	other proteins
Molecular Function	1	GO:0043167	ion binding	Q60994	0.612421	1.12611e-05	Lower aggregation propensity in NKM	Proteins	Adiponectin	other proteins
Molecular Function	1	GO:0043167	ion binding	Q8VC30	0.612421	1.12611e-05	Lower aggregation propensity in NKM	Proteins	Triokinase/FMN cyclase	other proteins
Molecular Function	1	GO:0043167	ion binding	Q8K4K2	0.612421	1.12611e-05	Lower aggregation propensity in NKM	Proteins	Tribbles homolog 3	other proteins
Molecular Function	1	GO:0043167	ion binding	Q60715	0.612421	1.12611e-05	Lower aggregation propensity in NKM	Proteins	Prolyl 4-hydroxylase subunit alpha-1	other proteins
Molecular Function	1	GO:0043167	ion binding	Q8R4V5	0.612421	1.12611e-05	Lower aggregation propensity in NKM	Proteins	Oncoprotein-induced transcript 3 protein	other proteins
Molecular Function	1	GO:0043167	ion binding	Q9R0A5	0.612421	1.12611e-05	Lower aggregation propensity in NKM	Proteins	Serine/threonine-protein kinase Nek3	other proteins
Molecular Function	1	GO:0043167	ion binding	Q64008	0.612421	1.12611e-05	Lower aggregation propensity in NKM	Proteins	Ras-related protein Rab-34	other proteins
Molecular Function	1	GO:0043167	ion binding	F8VPQ6	0.612421	1.12611e-05	Lower aggregation propensity in NKM	Proteins	Alkaline phosphatase	other proteins
Molecular Function	1	GO:0043167	ion binding	Q9Z1L4	0.612421	1.12611e-05	Lower aggregation propensity in NKM	Proteins	Retinoschisin	other proteins
Molecular Function	1	GO:0043167	ion binding	Q924H5	0.612421	1.12611e-05	Lower aggregation propensity in NKM	Proteins	DNA repair protein RAD51 homolog 3	other proteins
Molecular Function	1	GO:0043167	ion binding	Q9R0R1	0.612421	1.12611e-05	Lower aggregation propensity in NKM	Proteins	Melanotransferrin	other proteins
Molecular Function	1	GO:0043167	ion binding	Q91X17	0.612421	1.12611e-05	Lower aggregation propensity in NKM	Proteins	Uromodulin	other proteins
Molecular Function	1	GO:0043167	ion binding	Q3UW68	0.612421	1.12611e-05	Lower aggregation propensity in NKM	Proteins	Calpain-13	other proteins
Molecular Function	1	GO:0043167	ion binding	Q8BG93	0.612421	1.12611e-05	Lower aggregation propensity in NKM	Proteins	Nucleotide triphosphate diphosphatase NUDT15	other proteins
Molecular Function	1	GO:0043167	ion binding	Q64520	0.612421	1.12611e-05	Lower aggregation propensity in NKM	Proteins	Guanylate kinase	other proteins
Molecular Function	1	GO:0043167	ion binding	P07091	0.612421	1.12611e-05	Lower aggregation propensity in NKM	Proteins	Protein S100-A4	other proteins
Molecular Function	1	GO:0043167	ion binding	Q80YS9	0.612421	1.12611e-05	Lower aggregation propensity in NKM	Proteins	Serine/threonine kinase-like domain-containing protein STKLD1	other proteins
Molecular Function	1	GO:0043167	ion binding	P41317	0.612421	1.12611e-05	Lower aggregation propensity in NKM	Proteins	Mannose-binding protein C	other proteins
Molecular Function	1	GO:0043167	ion binding	P25785	0.612421	1.12611e-05	Lower aggregation propensity in NKM	Proteins	Metalloproteinase inhibitor 2	chaperone clients
Molecular Function	1	GO:0043167	ion binding	O88593	0.612421	1.12611e-05	Lower aggregation propensity in NKM	Proteins	Peptidoglycan recognition protein 1	other proteins
Molecular Function	1	GO:0043167	ion binding	B1AVD1	0.612421	1.12611e-05	Lower aggregation propensity in NKM	Proteins	Xaa-Pro aminopeptidase 2	other proteins
Molecular Function	1	GO:0043167	ion binding	P31428	0.612421	1.12611e-05	Lower aggregation propensity in NKM	Proteins	Dipeptidase 1	other proteins
Molecular Function	1	GO:0043167	ion binding	Q60932	0.612421	1.12611e-05	Lower aggregation propensity in NKM	Proteins	Voltage-dependent anion-selective channel protein 1	other proteins
Molecular Function	1	GO:0043167	ion binding	P97930	0.612421	1.12611e-05	Lower aggregation propensity in NKM	Proteins	Thymidylate kinase	other proteins
Molecular Function	1	GO:0043167	ion binding	Q8VDL4	0.612421	1.12611e-05	Lower aggregation propensity in NKM	Proteins	ADP-dependent glucokinase	other proteins
Molecular Function	1	GO:0043167	ion binding	P70158	0.612421	1.12611e-05	Lower aggregation propensity in NKM	Proteins	Acid sphingomyelinase-like phosphodiesterase 3a	other proteins
Molecular Function	1	GO:0043167	ion binding	Q05186	0.612421	1.12611e-05	Lower aggregation propensity in NKM	Proteins	Reticulocalbin-1	chaperone clients
Molecular Function	1	GO:0043167	ion binding	Q62356	0.612421	1.12611e-05	Lower aggregation propensity in NKM	Proteins	Follistatin-related protein 1	other proteins
Molecular Function	1	GO:0043167	ion binding	Q00493	0.612421	1.12611e-05	Lower aggregation propensity in NKM	Proteins	Carboxypeptidase E	other proteins
Molecular Function	1	GO:0043167	ion binding	Q9EPR2	0.612421	1.12611e-05	Lower aggregation propensity in NKM	Proteins	Group XIIA secretory phospholipase A2	other proteins
Molecular Function	1	GO:0043167	ion binding	Q80UN9	0.612421	1.12611e-05	Lower aggregation propensity in NKM	Proteins	tRNA dimethylallyltransferase	other proteins
Molecular Function	1	GO:0043167	ion binding	P61215	0.612421	1.12611e-05	Lower aggregation propensity in NKM	Proteins	Carbonic anhydrase-related protein 10	other proteins
Molecular Function	1	GO:0043167	ion binding	O54998	0.612421	1.12611e-05	Lower aggregation propensity in NKM	Proteins	Peptidyl-prolyl cis-trans isomerase FKBP7	other proteins
Molecular Function	1	GO:0043167	ion binding	Q8CG16	0.612421	1.12611e-05	Lower aggregation propensity in NKM	Proteins	Complement C1r-A subcomponent	other proteins
Molecular Function	1	GO:0043167	ion binding	Q9WVC6	0.612421	1.12611e-05	Lower aggregation propensity in NKM	Proteins	Serine/threonine-protein kinase Sgk1	chaperone clients
Molecular Function	0	GO:0003682	chromatin binding	Q	0.0870282	0.000256905	Lower aggregation propensity in NKM	Proteins	Nesprin-1	other proteins
Molecular Function	0	GO:0003682	chromatin binding	9	0.0870282	0.000256905	Lower aggregation propensity in NKM	Proteins	Nebulin	other proteins
Molecular Function	0	GO:0003682	chromatin binding	Z	0.0870282	0.000256905	Lower aggregation propensity in NKM	Proteins	Nesprin-1	other proteins
Molecular Function	0	GO:0003682	chromatin binding	2	0.0870282	0.000256905	Lower aggregation propensity in NKM	Proteins	Titin	other proteins
Molecular Function	0	GO:0003682	chromatin binding	C	0.0870282	0.000256905	Lower aggregation propensity in NKM	Proteins	Sacsin	other proteins
Molecular Function	0	GO:0003682	chromatin binding	8	0.0870282	0.000256905	Lower aggregation propensity in NKM	Proteins	E3 ubiquitin-protein ligase UBR4	other proteins
Molecular Function	0	GO:0000978	RNA polymerase II cis-regulatory region sequence-specific DNA binding	Q	0.0626933	3.30423e-06	Lower aggregation propensity in NKM	Proteins	Nesprin-1	other proteins
Molecular Function	0	GO:0000978	RNA polymerase II cis-regulatory region sequence-specific DNA binding	9	0.0626933	3.30423e-06	Lower aggregation propensity in NKM	Proteins	Nebulin	other proteins
Molecular Function	0	GO:0000978	RNA polymerase II cis-regulatory region sequence-specific DNA binding	Z	0.0626933	3.30423e-06	Lower aggregation propensity in NKM	Proteins	Nesprin-1	other proteins
Molecular Function	0	GO:0000978	RNA polymerase II cis-regulatory region sequence-specific DNA binding	2	0.0626933	3.30423e-06	Lower aggregation propensity in NKM	Proteins	Titin	other proteins
Molecular Function	0	GO:0000978	RNA polymerase II cis-regulatory region sequence-specific DNA binding	E	0.0626933	3.30423e-06	Lower aggregation propensity in NKM	Proteins	Transmembrane protein KIAA1109	other proteins
Molecular Function	0	GO:0000978	RNA polymerase II cis-regulatory region sequence-specific DNA binding	5	0.0626933	3.30423e-06	Lower aggregation propensity in NKM	Proteins	Cytoplasmic dynein 2 heavy chain 1	other proteins
Molecular Function	1	GO:0000977	RNA polymerase II transcription regulatory region sequence-specific DNA binding	Q9CVD2	0.108133	2.54749e-06	Lower aggregation propensity in NKM	Proteins	Ataxin-3	chaperone clients
Molecular Function	1	GO:0000977	RNA polymerase II transcription regulatory region sequence-specific DNA binding	Q9Z2E5	0.108133	2.54749e-06	Lower aggregation propensity in NKM	Proteins	Protein atonal homolog 7	other proteins
Molecular Function	2	GO:0000976	transcription cis-regulatory region binding	Q9CVD2	0.0992122	5.16844e-07	Lower aggregation propensity in NKM	Proteins	Ataxin-3	chaperone clients
Molecular Function	2	GO:0000976	transcription cis-regulatory region binding	Q9Z2E5	0.0992122	5.16844e-07	Lower aggregation propensity in NKM	Proteins	Protein atonal homolog 7	other proteins
Molecular Function	3	GO:0001067	transcription regulatory region nucleic acid binding	Q9CVD2	0.0987186	3.33778e-07	Lower aggregation propensity in NKM	Proteins	Ataxin-3	chaperone clients
Molecular Function	3	GO:0001067	transcription regulatory region nucleic acid binding	Q9Z2E5	0.0987186	3.33778e-07	Lower aggregation propensity in NKM	Proteins	Protein atonal homolog 7	other proteins
Molecular Function	4	GO:0003676	nucleic acid binding	Q6SJ95	0.391443	5.3267e-08	Lower aggregation propensity in NKM	Proteins	TATA box-binding protein-like protein 2	other proteins
Molecular Function	4	GO:0003676	nucleic acid binding	Q99J64	0.391443	5.3267e-08	Lower aggregation propensity in NKM	Proteins	RNA-binding protein 43	other proteins
Molecular Function	4	GO:0003676	nucleic acid binding	A2ADA5	0.391443	5.3267e-08	Lower aggregation propensity in NKM	Proteins	tRNA pseudouridine synthase-like 1	chaperone clients
Molecular Function	4	GO:0003676	nucleic acid binding	Q8BL97	0.391443	5.3267e-08	Lower aggregation propensity in NKM	Proteins	Serine/arginine-rich splicing factor 7	chaperone clients
Molecular Function	4	GO:0003676	nucleic acid binding	P62309	0.391443	5.3267e-08	Lower aggregation propensity in NKM	Proteins	Small nuclear ribonucleoprotein G	other proteins
Molecular Function	4	GO:0003676	nucleic acid binding	Q924H5	0.391443	5.3267e-08	Lower aggregation propensity in NKM	Proteins	DNA repair protein RAD51 homolog 3	other proteins
Molecular Function	4	GO:0003676	nucleic acid binding	Q9CQK3	0.391443	5.3267e-08	Lower aggregation propensity in NKM	Proteins	RAD52 motif-containing protein 1	other proteins
Molecular Function	4	GO:0003676	nucleic acid binding	Q9D032	0.391443	5.3267e-08	Lower aggregation propensity in NKM	Proteins	Single-stranded DNA-binding protein 3	other proteins
Molecular Function	4	GO:0003676	nucleic acid binding	Q9CQ71	0.391443	5.3267e-08	Lower aggregation propensity in NKM	Proteins	Replication protein A 14 kDa subunit	chaperone clients
Molecular Function	4	GO:0003676	nucleic acid binding	Q9D7A6	0.391443	5.3267e-08	Lower aggregation propensity in NKM	Proteins	Signal recognition particle 19 kDa protein	chaperone clients
Molecular Function	4	GO:0003676	nucleic acid binding	Q08024	0.391443	5.3267e-08	Lower aggregation propensity in NKM	Proteins	Core-binding factor subunit beta	other proteins
Molecular Function	4	GO:0003676	nucleic acid binding	P51908	0.391443	5.3267e-08	Lower aggregation propensity in NKM	Proteins	C->U-editing enzyme APOBEC-1	other proteins
Molecular Function	4	GO:0003676	nucleic acid binding	Q9Z2C8	0.391443	5.3267e-08	Lower aggregation propensity in NKM	Proteins	Y-box-binding protein 2	other proteins
Molecular Function	4	GO:0003676	nucleic acid binding	Q3URR0	0.391443	5.3267e-08	Lower aggregation propensity in NKM	Proteins	Centromere protein W	other proteins
Molecular Function	4	GO:0003676	nucleic acid binding	Q9CVD2	0.391443	5.3267e-08	Lower aggregation propensity in NKM	Proteins	Ataxin-3	chaperone clients
Molecular Function	4	GO:0003676	nucleic acid binding	O55055	0.391443	5.3267e-08	Lower aggregation propensity in NKM	Proteins	tRNA (cytosine(38)-C(5))-methyltransferase	other proteins
Molecular Function	4	GO:0003676	nucleic acid binding	Q6DFW4	0.391443	5.3267e-08	Lower aggregation propensity in NKM	Proteins	Nucleolar protein 58	other proteins
Molecular Function	4	GO:0003676	nucleic acid binding	Q9Z2E5	0.391443	5.3267e-08	Lower aggregation propensity in NKM	Proteins	Protein atonal homolog 7	other proteins
Molecular Function	4	GO:0003676	nucleic acid binding	Q8C4X1	0.391443	5.3267e-08	Lower aggregation propensity in NKM	Proteins	Centromere protein X	other proteins
Molecular Function	4	GO:0003676	nucleic acid binding	O35900	0.391443	5.3267e-08	Lower aggregation propensity in NKM	Proteins	U6 snRNA-associated Sm-like protein LSm2	other proteins
Molecular Function	4	GO:0003676	nucleic acid binding	P62754	0.391443	5.3267e-08	Lower aggregation propensity in NKM	Proteins	40S ribosomal protein S6	other proteins
Molecular Function	3	GO:1990837	sequence-specific double-stranded DNA binding	Q9CVD2	0.0942634	1.47578e-07	Lower aggregation propensity in NKM	Proteins	Ataxin-3	chaperone clients
Molecular Function	3	GO:1990837	sequence-specific double-stranded DNA binding	Q9Z2E5	0.0942634	1.47578e-07	Lower aggregation propensity in NKM	Proteins	Protein atonal homolog 7	other proteins
Molecular Function	4	GO:0043565	sequence-specific DNA binding	Q9CVD2	0.129126	1.5499e-07	Lower aggregation propensity in NKM	Proteins	Ataxin-3	chaperone clients
Molecular Function	4	GO:0043565	sequence-specific DNA binding	Q9Z2E5	0.129126	1.5499e-07	Lower aggregation propensity in NKM	Proteins	Protein atonal homolog 7	other proteins
Molecular Function	4	GO:0043565	sequence-specific DNA binding	Q08024	0.129126	1.5499e-07	Lower aggregation propensity in NKM	Proteins	Core-binding factor subunit beta	other proteins
Molecular Function	5	GO:0003677	DNA binding	Q9Z2C8	0.314053	1.37877e-06	Lower aggregation propensity in NKM	Proteins	Y-box-binding protein 2	other proteins
Molecular Function	5	GO:0003677	DNA binding	Q6SJ95	0.314053	1.37877e-06	Lower aggregation propensity in NKM	Proteins	TATA box-binding protein-like protein 2	other proteins
Molecular Function	5	GO:0003677	DNA binding	Q3URR0	0.314053	1.37877e-06	Lower aggregation propensity in NKM	Proteins	Centromere protein W	other proteins
Molecular Function	5	GO:0003677	DNA binding	Q9CVD2	0.314053	1.37877e-06	Lower aggregation propensity in NKM	Proteins	Ataxin-3	chaperone clients
Molecular Function	5	GO:0003677	DNA binding	Q924H5	0.314053	1.37877e-06	Lower aggregation propensity in NKM	Proteins	DNA repair protein RAD51 homolog 3	other proteins
Molecular Function	5	GO:0003677	DNA binding	Q9Z2E5	0.314053	1.37877e-06	Lower aggregation propensity in NKM	Proteins	Protein atonal homolog 7	other proteins
Molecular Function	5	GO:0003677	DNA binding	Q9CQK3	0.314053	1.37877e-06	Lower aggregation propensity in NKM	Proteins	RAD52 motif-containing protein 1	other proteins
Molecular Function	5	GO:0003677	DNA binding	Q9D032	0.314053	1.37877e-06	Lower aggregation propensity in NKM	Proteins	Single-stranded DNA-binding protein 3	other proteins
Molecular Function	5	GO:0003677	DNA binding	Q9CQ71	0.314053	1.37877e-06	Lower aggregation propensity in NKM	Proteins	Replication protein A 14 kDa subunit	chaperone clients
Molecular Function	5	GO:0003677	DNA binding	Q8C4X1	0.314053	1.37877e-06	Lower aggregation propensity in NKM	Proteins	Centromere protein X	other proteins
Molecular Function	5	GO:0003677	DNA binding	Q08024	0.314053	1.37877e-06	Lower aggregation propensity in NKM	Proteins	Core-binding factor subunit beta	other proteins
Molecular Function	4	GO:0003690	double-stranded DNA binding	Q9CVD2	0.131552	2.31682e-07	Lower aggregation propensity in NKM	Proteins	Ataxin-3	chaperone clients
Molecular Function	4	GO:0003690	double-stranded DNA binding	Q9Z2E5	0.131552	2.31682e-07	Lower aggregation propensity in NKM	Proteins	Protein atonal homolog 7	other proteins
Molecular Function	4	GO:0003690	double-stranded DNA binding	Q8C4X1	0.131552	2.31682e-07	Lower aggregation propensity in NKM	Proteins	Centromere protein X	other proteins
Molecular Function	1	GO:0000987	cis-regulatory region sequence-specific DNA binding	Q	0.0611477	2.20079e-06	Lower aggregation propensity in NKM	Proteins	Nesprin-1	other proteins
Molecular Function	1	GO:0000987	cis-regulatory region sequence-specific DNA binding	9	0.0611477	2.20079e-06	Lower aggregation propensity in NKM	Proteins	Nebulin	other proteins
Molecular Function	1	GO:0000987	cis-regulatory region sequence-specific DNA binding	Z	0.0611477	2.20079e-06	Lower aggregation propensity in NKM	Proteins	Nesprin-1	other proteins
Molecular Function	1	GO:0000987	cis-regulatory region sequence-specific DNA binding	2	0.0611477	2.20079e-06	Lower aggregation propensity in NKM	Proteins	Titin	other proteins
Molecular Function	1	GO:0000987	cis-regulatory region sequence-specific DNA binding	E	0.0611477	2.20079e-06	Lower aggregation propensity in NKM	Proteins	Transmembrane protein KIAA1109	other proteins
Molecular Function	1	GO:0000987	cis-regulatory region sequence-specific DNA binding	5	0.0611477	2.20079e-06	Lower aggregation propensity in NKM	Proteins	Cytoplasmic dynein 2 heavy chain 1	other proteins
Molecular Function	0	GO:0000981	DNA-binding transcription factor activity, RNA polymerase II-specific	Q	0.058189	9.80803e-07	Lower aggregation propensity in NKM	Proteins	Nesprin-1	other proteins
Molecular Function	0	GO:0000981	DNA-binding transcription factor activity, RNA polymerase II-specific	9	0.058189	9.80803e-07	Lower aggregation propensity in NKM	Proteins	Nebulin	other proteins
Molecular Function	0	GO:0000981	DNA-binding transcription factor activity, RNA polymerase II-specific	Z	0.058189	9.80803e-07	Lower aggregation propensity in NKM	Proteins	Nesprin-1	other proteins
Molecular Function	0	GO:0000981	DNA-binding transcription factor activity, RNA polymerase II-specific	2	0.058189	9.80803e-07	Lower aggregation propensity in NKM	Proteins	Titin	other proteins
Molecular Function	0	GO:0000981	DNA-binding transcription factor activity, RNA polymerase II-specific	E	0.058189	9.80803e-07	Lower aggregation propensity in NKM	Proteins	Transmembrane protein KIAA1109	other proteins
Molecular Function	0	GO:0000981	DNA-binding transcription factor activity, RNA polymerase II-specific	5	0.058189	9.80803e-07	Lower aggregation propensity in NKM	Proteins	Cytoplasmic dynein 2 heavy chain 1	other proteins
Molecular Function	1	GO:0003700	DNA-binding transcription factor activity	Q	0.0551945	2.71075e-07	Lower aggregation propensity in NKM	Proteins	Nesprin-1	other proteins
Molecular Function	1	GO:0003700	DNA-binding transcription factor activity	9	0.0551945	2.71075e-07	Lower aggregation propensity in NKM	Proteins	Nebulin	other proteins
Molecular Function	1	GO:0003700	DNA-binding transcription factor activity	Z	0.0551945	2.71075e-07	Lower aggregation propensity in NKM	Proteins	Nesprin-1	other proteins
Molecular Function	1	GO:0003700	DNA-binding transcription factor activity	2	0.0551945	2.71075e-07	Lower aggregation propensity in NKM	Proteins	Titin	other proteins
Molecular Function	1	GO:0003700	DNA-binding transcription factor activity	E	0.0551945	2.71075e-07	Lower aggregation propensity in NKM	Proteins	Transmembrane protein KIAA1109	other proteins
Molecular Function	1	GO:0003700	DNA-binding transcription factor activity	5	0.0551945	2.71075e-07	Lower aggregation propensity in NKM	Proteins	Cytoplasmic dynein 2 heavy chain 1	other proteins
Molecular Function	2	GO:0140110	transcription regulator activity	Q9WV54	0.22742	2.2727e-06	Lower aggregation propensity in NKM	Proteins	Acid ceramidase	chaperone clients
Molecular Function	2	GO:0140110	transcription regulator activity	Q9Z2E5	0.22742	2.2727e-06	Lower aggregation propensity in NKM	Proteins	Protein atonal homolog 7	other proteins
Molecular Function	2	GO:0140110	transcription regulator activity	Q8K4K2	0.22742	2.2727e-06	Lower aggregation propensity in NKM	Proteins	Tribbles homolog 3	other proteins
Molecular Function	2	GO:0140110	transcription regulator activity	Q9D032	0.22742	2.2727e-06	Lower aggregation propensity in NKM	Proteins	Single-stranded DNA-binding protein 3	other proteins
Molecular Function	2	GO:0140110	transcription regulator activity	P20067	0.22742	2.2727e-06	Lower aggregation propensity in NKM	Proteins	DNA-binding protein inhibitor ID-1	other proteins
Molecular Function	2	GO:0140110	transcription regulator activity	Q08024	0.22742	2.2727e-06	Lower aggregation propensity in NKM	Proteins	Core-binding factor subunit beta	other proteins
Molecular Function	0	GO:0005524	ATP binding	Q08297	0.269557	1.11735e-05	Higher aggregation propensity in NKM	Proteins	DNA repair protein RAD51 homolog 1	other proteins
Molecular Function	0	GO:0005524	ATP binding	A2BDX3	0.269557	1.11735e-05	Higher aggregation propensity in NKM	Proteins	Adenylyltransferase and sulfurtransferase MOCS3	other proteins
Molecular Function	0	GO:0005524	ATP binding	Q8BP47	0.269557	1.11735e-05	Higher aggregation propensity in NKM	Proteins	Asparagine--tRNA ligase, cytoplasmic	chaperone clients
Molecular Function	0	GO:0005524	ATP binding	O88697	0.269557	1.11735e-05	Higher aggregation propensity in NKM	Proteins	Serine/threonine-protein kinase 16	other proteins
Molecular Function	0	GO:0005524	ATP binding	D3YWQ0	0.269557	1.11735e-05	Higher aggregation propensity in NKM	Proteins	Diacylglycerol kinase	other proteins
Molecular Function	0	GO:0005524	ATP binding	P58801	0.269557	1.11735e-05	Higher aggregation propensity in NKM	Proteins	Receptor-interacting serine/threonine-protein kinase 2	other proteins
Molecular Function	0	GO:0005524	ATP binding	Q91WS2	0.269557	1.11735e-05	Higher aggregation propensity in NKM	Proteins	NACHT, LRR and PYD domains-containing protein 6	other proteins
Molecular Function	1	GO:0032559	adenyl ribonucleotide binding	Q08297	0.334561	6.53625e-05	Higher aggregation propensity in NKM	Proteins	DNA repair protein RAD51 homolog 1	other proteins
Molecular Function	1	GO:0032559	adenyl ribonucleotide binding	A2BDX3	0.334561	6.53625e-05	Higher aggregation propensity in NKM	Proteins	Adenylyltransferase and sulfurtransferase MOCS3	other proteins
Molecular Function	1	GO:0032559	adenyl ribonucleotide binding	Q8BP47	0.334561	6.53625e-05	Higher aggregation propensity in NKM	Proteins	Asparagine--tRNA ligase, cytoplasmic	chaperone clients
Molecular Function	1	GO:0032559	adenyl ribonucleotide binding	Q9R123	0.334561	6.53625e-05	Higher aggregation propensity in NKM	Proteins	N-alpha-acetyltransferase 80	other proteins
Molecular Function	1	GO:0032559	adenyl ribonucleotide binding	Q80VR3	0.334561	6.53625e-05	Higher aggregation propensity in NKM	Proteins	Sulfotransferase 1C1	other proteins
Molecular Function	1	GO:0032559	adenyl ribonucleotide binding	O88697	0.334561	6.53625e-05	Higher aggregation propensity in NKM	Proteins	Serine/threonine-protein kinase 16	other proteins
Molecular Function	1	GO:0032559	adenyl ribonucleotide binding	D3YWQ0	0.334561	6.53625e-05	Higher aggregation propensity in NKM	Proteins	Diacylglycerol kinase	other proteins
Molecular Function	1	GO:0032559	adenyl ribonucleotide binding	P58801	0.334561	6.53625e-05	Higher aggregation propensity in NKM	Proteins	Receptor-interacting serine/threonine-protein kinase 2	other proteins
Molecular Function	1	GO:0032559	adenyl ribonucleotide binding	Q91WS2	0.334561	6.53625e-05	Higher aggregation propensity in NKM	Proteins	NACHT, LRR and PYD domains-containing protein 6	other proteins
Molecular Function	2	GO:0030554	adenyl nucleotide binding	Q08297	0.330851	6.70494e-05	Higher aggregation propensity in NKM	Proteins	DNA repair protein RAD51 homolog 1	other proteins
Molecular Function	2	GO:0030554	adenyl nucleotide binding	A2BDX3	0.330851	6.70494e-05	Higher aggregation propensity in NKM	Proteins	Adenylyltransferase and sulfurtransferase MOCS3	other proteins
Molecular Function	2	GO:0030554	adenyl nucleotide binding	Q8BP47	0.330851	6.70494e-05	Higher aggregation propensity in NKM	Proteins	Asparagine--tRNA ligase, cytoplasmic	chaperone clients
Molecular Function	2	GO:0030554	adenyl nucleotide binding	Q9R123	0.330851	6.70494e-05	Higher aggregation propensity in NKM	Proteins	N-alpha-acetyltransferase 80	other proteins
Molecular Function	2	GO:0030554	adenyl nucleotide binding	Q80VR3	0.330851	6.70494e-05	Higher aggregation propensity in NKM	Proteins	Sulfotransferase 1C1	other proteins
Molecular Function	2	GO:0030554	adenyl nucleotide binding	O88697	0.330851	6.70494e-05	Higher aggregation propensity in NKM	Proteins	Serine/threonine-protein kinase 16	other proteins
Molecular Function	2	GO:0030554	adenyl nucleotide binding	D3YWQ0	0.330851	6.70494e-05	Higher aggregation propensity in NKM	Proteins	Diacylglycerol kinase	other proteins
Molecular Function	2	GO:0030554	adenyl nucleotide binding	P58801	0.330851	6.70494e-05	Higher aggregation propensity in NKM	Proteins	Receptor-interacting serine/threonine-protein kinase 2	other proteins
Molecular Function	2	GO:0030554	adenyl nucleotide binding	Q91WS2	0.330851	6.70494e-05	Higher aggregation propensity in NKM	Proteins	NACHT, LRR and PYD domains-containing protein 6	other proteins
Molecular Function	3	GO:0017076	purine nucleotide binding	P35283	0.365891	2.29387e-05	Higher aggregation propensity in NKM	Proteins	Ras-related protein Rab-12	other proteins
Molecular Function	3	GO:0017076	purine nucleotide binding	Q08297	0.365891	2.29387e-05	Higher aggregation propensity in NKM	Proteins	DNA repair protein RAD51 homolog 1	other proteins
Molecular Function	3	GO:0017076	purine nucleotide binding	O55131	0.365891	2.29387e-05	Higher aggregation propensity in NKM	Proteins	Septin-7	other proteins
Molecular Function	3	GO:0017076	purine nucleotide binding	O88848	0.365891	2.29387e-05	Higher aggregation propensity in NKM	Proteins	ADP-ribosylation factor-like protein 6	other proteins
Molecular Function	3	GO:0017076	purine nucleotide binding	A2BDX3	0.365891	2.29387e-05	Higher aggregation propensity in NKM	Proteins	Adenylyltransferase and sulfurtransferase MOCS3	other proteins
Molecular Function	3	GO:0017076	purine nucleotide binding	Q8BP47	0.365891	2.29387e-05	Higher aggregation propensity in NKM	Proteins	Asparagine--tRNA ligase, cytoplasmic	chaperone clients
Molecular Function	3	GO:0017076	purine nucleotide binding	Q9R123	0.365891	2.29387e-05	Higher aggregation propensity in NKM	Proteins	N-alpha-acetyltransferase 80	other proteins
Molecular Function	3	GO:0017076	purine nucleotide binding	Q80VR3	0.365891	2.29387e-05	Higher aggregation propensity in NKM	Proteins	Sulfotransferase 1C1	other proteins
Molecular Function	3	GO:0017076	purine nucleotide binding	O88697	0.365891	2.29387e-05	Higher aggregation propensity in NKM	Proteins	Serine/threonine-protein kinase 16	other proteins
Molecular Function	3	GO:0017076	purine nucleotide binding	D3YWQ0	0.365891	2.29387e-05	Higher aggregation propensity in NKM	Proteins	Diacylglycerol kinase	other proteins
Molecular Function	3	GO:0017076	purine nucleotide binding	P58801	0.365891	2.29387e-05	Higher aggregation propensity in NKM	Proteins	Receptor-interacting serine/threonine-protein kinase 2	other proteins
Molecular Function	3	GO:0017076	purine nucleotide binding	Q91WS2	0.365891	2.29387e-05	Higher aggregation propensity in NKM	Proteins	NACHT, LRR and PYD domains-containing protein 6	other proteins
Molecular Function	6	GO:0005488	binding	P12658	0.818415	7.3073e-07	Higher aggregation propensity in NKM	Proteins	Calbindin	other proteins
Molecular Function	6	GO:0005488	binding	A6H687	0.818415	7.3073e-07	Higher aggregation propensity in NKM	Proteins	SAC3 domain-containing protein 1	other proteins
Molecular Function	6	GO:0005488	binding	Q8BK72	0.818415	7.3073e-07	Higher aggregation propensity in NKM	Proteins	28S ribosomal protein S27, mitochondrial	chaperone clients
Molecular Function	6	GO:0005488	binding	Q80UQ2	0.818415	7.3073e-07	Higher aggregation propensity in NKM	Proteins	Ras association domain-containing protein 6	other proteins
Molecular Function	6	GO:0005488	binding	Q9Z2D3	0.818415	7.3073e-07	Higher aggregation propensity in NKM	Proteins	Gasdermin-E	other proteins
Molecular Function	6	GO:0005488	binding	Q9D084	0.818415	7.3073e-07	Higher aggregation propensity in NKM	Proteins	Centromere protein S	other proteins
Molecular Function	6	GO:0005488	binding	Q3U2P1	0.818415	7.3073e-07	Higher aggregation propensity in NKM	Proteins	Protein transport protein Sec24A	other proteins
Molecular Function	6	GO:0005488	binding	Q9R118	0.818415	7.3073e-07	Higher aggregation propensity in NKM	Proteins	Serine protease HTRA1	other proteins
Molecular Function	6	GO:0005488	binding	Q9R0H0	0.818415	7.3073e-07	Higher aggregation propensity in NKM	Proteins	Peroxisomal acyl-coenzyme A oxidase 1	other proteins
Molecular Function	6	GO:0005488	binding	O55131	0.818415	7.3073e-07	Higher aggregation propensity in NKM	Proteins	Septin-7	other proteins
Molecular Function	6	GO:0005488	binding	Q99PP6	0.818415	7.3073e-07	Higher aggregation propensity in NKM	Proteins	Tripartite motif-containing protein 34A	other proteins
Molecular Function	6	GO:0005488	binding	P60334	0.818415	7.3073e-07	Higher aggregation propensity in NKM	Proteins	Cysteine dioxygenase type 1	other proteins
Molecular Function	6	GO:0005488	binding	P07750	0.818415	7.3073e-07	Higher aggregation propensity in NKM	Proteins	Interleukin-4	other proteins
Molecular Function	6	GO:0005488	binding	O88697	0.818415	7.3073e-07	Higher aggregation propensity in NKM	Proteins	Serine/threonine-protein kinase 16	other proteins
Molecular Function	6	GO:0005488	binding	Q9JI75	0.818415	7.3073e-07	Higher aggregation propensity in NKM	Proteins	Ribosyldihydronicotinamide dehydrogenase [quinone]	other proteins
Molecular Function	6	GO:0005488	binding	Q8CE08	0.818415	7.3073e-07	Higher aggregation propensity in NKM	Proteins	Prostatic acid phosphatase	chaperone clients
Molecular Function	6	GO:0005488	binding	Q9ES17	0.818415	7.3073e-07	Higher aggregation propensity in NKM	Proteins	Interleukin-21	other proteins
Molecular Function	6	GO:0005488	binding	Q60634	0.818415	7.3073e-07	Higher aggregation propensity in NKM	Proteins	Flotillin-2	other proteins
Molecular Function	6	GO:0005488	binding	Q8CCT7	0.818415	7.3073e-07	Higher aggregation propensity in NKM	Proteins	tRNA (cytosine(34)-C(5))-methyltransferase, mitochondrial	other proteins
Molecular Function	6	GO:0005488	binding	Q9R123	0.818415	7.3073e-07	Higher aggregation propensity in NKM	Proteins	N-alpha-acetyltransferase 80	other proteins
Molecular Function	6	GO:0005488	binding	Q80VR3	0.818415	7.3073e-07	Higher aggregation propensity in NKM	Proteins	Sulfotransferase 1C1	other proteins
Molecular Function	6	GO:0005488	binding	Q3ZT31	0.818415	7.3073e-07	Higher aggregation propensity in NKM	Proteins	Sorting nexin-25	other proteins
Molecular Function	6	GO:0005488	binding	Q9D992	0.818415	7.3073e-07	Higher aggregation propensity in NKM	Proteins	Membrane-anchored junction protein	other proteins
Molecular Function	6	GO:0005488	binding	Q99MZ7	0.818415	7.3073e-07	Higher aggregation propensity in NKM	Proteins	Peroxisomal trans-2-enoyl-CoA reductase	other proteins
Molecular Function	6	GO:0005488	binding	Q8VEG6	0.818415	7.3073e-07	Higher aggregation propensity in NKM	Proteins	CCR4-NOT transcription complex subunit 6-like	other proteins
Molecular Function	6	GO:0005488	binding	P24807	0.818415	7.3073e-07	Higher aggregation propensity in NKM	Proteins	Signal transducer CD24	other proteins
Molecular Function	6	GO:0005488	binding	Q921W0	0.818415	7.3073e-07	Higher aggregation propensity in NKM	Proteins	Charged multivesicular body protein 1a	other proteins
Molecular Function	6	GO:0005488	binding	O88848	0.818415	7.3073e-07	Higher aggregation propensity in NKM	Proteins	ADP-ribosylation factor-like protein 6	other proteins
Molecular Function	6	GO:0005488	binding	Q8VIG0	0.818415	7.3073e-07	Higher aggregation propensity in NKM	Proteins	Zinc finger CCHC domain-containing protein 14	chaperone clients
Molecular Function	6	GO:0005488	binding	Q9DB28	0.818415	7.3073e-07	Higher aggregation propensity in NKM	Proteins	Ribonuclease P/MRP protein subunit POP5	other proteins
Molecular Function	6	GO:0005488	binding	P04370	0.818415	7.3073e-07	Higher aggregation propensity in NKM	Proteins	Myelin basic protein	other proteins
Molecular Function	6	GO:0005488	binding	P48678	0.818415	7.3073e-07	Higher aggregation propensity in NKM	Proteins	Prelamin-A/C	other proteins
Molecular Function	6	GO:0005488	binding	P0DJE0	0.818415	7.3073e-07	Higher aggregation propensity in NKM	Proteins	Protein PET100 homolog, mitochondrial	other proteins
Molecular Function	6	GO:0005488	binding	O54974	0.818415	7.3073e-07	Higher aggregation propensity in NKM	Proteins	Galectin-7	other proteins
Molecular Function	6	GO:0005488	binding	Q3UCQ1	0.818415	7.3073e-07	Higher aggregation propensity in NKM	Proteins	Forkhead box protein K2	other proteins
Molecular Function	6	GO:0005488	binding	Q91V17	0.818415	7.3073e-07	Higher aggregation propensity in NKM	Proteins	E3 ubiquitin-protein ligase ZNRF1	other proteins
Molecular Function	6	GO:0005488	binding	P61969	0.818415	7.3073e-07	Higher aggregation propensity in NKM	Proteins	LIM domain transcription factor LMO4	other proteins
Molecular Function	6	GO:0005488	binding	Q9CR46	0.818415	7.3073e-07	Higher aggregation propensity in NKM	Proteins	Spindle and kinetochore-associated protein 2	other proteins
Molecular Function	6	GO:0005488	binding	P70160	0.818415	7.3073e-07	Higher aggregation propensity in NKM	Proteins	Calcitonin	other proteins
Molecular Function	6	GO:0005488	binding	Q3UBZ5	0.818415	7.3073e-07	Higher aggregation propensity in NKM	Proteins	MIF4G domain-containing protein	other proteins
Molecular Function	6	GO:0005488	binding	Q8BIZ6	0.818415	7.3073e-07	Higher aggregation propensity in NKM	Proteins	Smad nuclear-interacting protein 1	other proteins
Molecular Function	6	GO:0005488	binding	Q9CY21	0.818415	7.3073e-07	Higher aggregation propensity in NKM	Proteins	Probable 18S rRNA (guanine-N(7))-methyltransferase	other proteins
Molecular Function	6	GO:0005488	binding	F8VQC1	0.818415	7.3073e-07	Higher aggregation propensity in NKM	Proteins	Signal recognition particle subunit SRP72	other proteins
Molecular Function	6	GO:0005488	binding	P58710	0.818415	7.3073e-07	Higher aggregation propensity in NKM	Proteins	L-gulonolactone oxidase	other proteins
Molecular Function	6	GO:0005488	binding	P39039	0.818415	7.3073e-07	Higher aggregation propensity in NKM	Proteins	Mannose-binding protein A	other proteins
Molecular Function	6	GO:0005488	binding	Q9CX80	0.818415	7.3073e-07	Higher aggregation propensity in NKM	Proteins	Cytoglobin	other proteins
Molecular Function	6	GO:0005488	binding	Q6P5H6	0.818415	7.3073e-07	Higher aggregation propensity in NKM	Proteins	FERM domain-containing protein 5	chaperone clients
Molecular Function	6	GO:0005488	binding	O35425	0.818415	7.3073e-07	Higher aggregation propensity in NKM	Proteins	Bcl-2-related ovarian killer protein	other proteins
Molecular Function	6	GO:0005488	binding	Q6ZWM4	0.818415	7.3073e-07	Higher aggregation propensity in NKM	Proteins	U6 snRNA-associated Sm-like protein LSm8	other proteins
Molecular Function	6	GO:0005488	binding	P11031	0.818415	7.3073e-07	Higher aggregation propensity in NKM	Proteins	Activated RNA polymerase II transcriptional coactivator p15	other proteins
Molecular Function	6	GO:0005488	binding	Q9Z2F6	0.818415	7.3073e-07	Higher aggregation propensity in NKM	Proteins	B-cell lymphoma 3 protein homolog	chaperone clients
Molecular Function	6	GO:0005488	binding	P16043	0.818415	7.3073e-07	Higher aggregation propensity in NKM	Proteins	Somatoliberin	other proteins
Molecular Function	6	GO:0005488	binding	Q8C456	0.818415	7.3073e-07	Higher aggregation propensity in NKM	Proteins	WD repeat-containing and planar cell polarity effector protein fritz homolog	other proteins
Molecular Function	6	GO:0005488	binding	Q8R242	0.818415	7.3073e-07	Higher aggregation propensity in NKM	Proteins	Di-N-acetylchitobiase	other proteins
Molecular Function	6	GO:0005488	binding	Q9QUN9	0.818415	7.3073e-07	Higher aggregation propensity in NKM	Proteins	Dickkopf-related protein 3	other proteins
Molecular Function	6	GO:0005488	binding	Q8CDE8	0.818415	7.3073e-07	Higher aggregation propensity in NKM	Proteins	4933411G11Rik protein	other proteins
Molecular Function	6	GO:0005488	binding	Q91ZZ3	0.818415	7.3073e-07	Higher aggregation propensity in NKM	Proteins	Beta-synuclein	chaperone clients
Molecular Function	6	GO:0005488	binding	Q9R0B7	0.818415	7.3073e-07	Higher aggregation propensity in NKM	Proteins	Zinc finger protein 346	other proteins
Molecular Function	6	GO:0005488	binding	Q6Y4S4	0.818415	7.3073e-07	Higher aggregation propensity in NKM	Proteins	Metastasis-suppressor KiSS-1	other proteins
Molecular Function	6	GO:0005488	binding	P43135	0.818415	7.3073e-07	Higher aggregation propensity in NKM	Proteins	COUP transcription factor 2	other proteins
Molecular Function	6	GO:0005488	binding	P54369	0.818415	7.3073e-07	Higher aggregation propensity in NKM	Proteins	Ornithine decarboxylase antizyme 1	other proteins
Molecular Function	6	GO:0005488	binding	Q8CIV8	0.818415	7.3073e-07	Higher aggregation propensity in NKM	Proteins	Tubulin-specific chaperone E	other proteins
Molecular Function	6	GO:0005488	binding	Q8R2L5	0.818415	7.3073e-07	Higher aggregation propensity in NKM	Proteins	28S ribosomal protein S18c, mitochondrial	other proteins
Molecular Function	6	GO:0005488	binding	Q61425	0.818415	7.3073e-07	Higher aggregation propensity in NKM	Proteins	Hydroxyacyl-coenzyme A dehydrogenase, mitochondrial	other proteins
Molecular Function	6	GO:0005488	binding	A6H630	0.818415	7.3073e-07	Higher aggregation propensity in NKM	Proteins	Protein-glutamate O-methyltransferase	other proteins
Molecular Function	6	GO:0005488	binding	Q9R144	0.818415	7.3073e-07	Higher aggregation propensity in NKM	Proteins	Protein arginine N-methyltransferase 2	other proteins
Molecular Function	6	GO:0005488	binding	Q64253	0.818415	7.3073e-07	Higher aggregation propensity in NKM	Proteins	Lymphocyte antigen 6E	other proteins
Molecular Function	6	GO:0005488	binding	Q9JLK7	0.818415	7.3073e-07	Higher aggregation propensity in NKM	Proteins	Calcium-binding protein 1	other proteins
Molecular Function	6	GO:0005488	binding	Q8C0D0	0.818415	7.3073e-07	Higher aggregation propensity in NKM	Proteins	Probable tRNA pseudouridine synthase 1	other proteins
Molecular Function	6	GO:0005488	binding	P70434	0.818415	7.3073e-07	Higher aggregation propensity in NKM	Proteins	Interferon regulatory factor 7	other proteins
Molecular Function	6	GO:0005488	binding	Q08652	0.818415	7.3073e-07	Higher aggregation propensity in NKM	Proteins	Retinol-binding protein 2	other proteins
Molecular Function	6	GO:0005488	binding	O08736	0.818415	7.3073e-07	Higher aggregation propensity in NKM	Proteins	Caspase-12	other proteins
Molecular Function	6	GO:0005488	binding	P09084	0.818415	7.3073e-07	Higher aggregation propensity in NKM	Proteins	Paired box protein Pax-1	other proteins
Molecular Function	6	GO:0005488	binding	Q8BWU5	0.818415	7.3073e-07	Higher aggregation propensity in NKM	Proteins	Probable tRNA N6-adenosine threonylcarbamoyltransferase	other proteins
Molecular Function	6	GO:0005488	binding	Q9WVG6	0.818415	7.3073e-07	Higher aggregation propensity in NKM	Proteins	Histone-arginine methyltransferase CARM1	chaperone clients
Molecular Function	6	GO:0005488	binding	Q3TBL6	0.818415	7.3073e-07	Higher aggregation propensity in NKM	Proteins	Tumor necrosis factor alpha-induced protein 8-like protein 3	other proteins
Molecular Function	6	GO:0005488	binding	O08583	0.818415	7.3073e-07	Higher aggregation propensity in NKM	Proteins	THO complex subunit 4	chaperone clients
Molecular Function	6	GO:0005488	binding	Q9JI48	0.818415	7.3073e-07	Higher aggregation propensity in NKM	Proteins	Placenta-specific gene 8 protein	other proteins
Molecular Function	6	GO:0005488	binding	Q9CYA0	0.818415	7.3073e-07	Higher aggregation propensity in NKM	Proteins	Cysteine-rich with EGF-like domain protein 2	other proteins
Molecular Function	6	GO:0005488	binding	O88665	0.818415	7.3073e-07	Higher aggregation propensity in NKM	Proteins	Bromodomain-containing protein 7	other proteins
Molecular Function	6	GO:0005488	binding	Q9CY02	0.818415	7.3073e-07	Higher aggregation propensity in NKM	Proteins	Alpha-hemoglobin-stabilizing protein	other proteins
Molecular Function	6	GO:0005488	binding	Q9ERE7	0.818415	7.3073e-07	Higher aggregation propensity in NKM	Proteins	LRP chaperone MESD	other proteins
Molecular Function	6	GO:0005488	binding	Q3V4B5	0.818415	7.3073e-07	Higher aggregation propensity in NKM	Proteins	COMM domain-containing protein 6	other proteins
Molecular Function	6	GO:0005488	binding	Q91WS2	0.818415	7.3073e-07	Higher aggregation propensity in NKM	Proteins	NACHT, LRR and PYD domains-containing protein 6	other proteins
Molecular Function	6	GO:0005488	binding	Q9D6I3	0.818415	7.3073e-07	Higher aggregation propensity in NKM	Proteins	Profilin-4	other proteins
Molecular Function	6	GO:0005488	binding	Q91YN1	0.818415	7.3073e-07	Higher aggregation propensity in NKM	Proteins	Protein FAM118A	other proteins
Molecular Function	6	GO:0005488	binding	Q5SZ99	0.818415	7.3073e-07	Higher aggregation propensity in NKM	Proteins	Tripartite motif-containing 38	other proteins
Molecular Function	6	GO:0005488	binding	Q8VC88	0.818415	7.3073e-07	Higher aggregation propensity in NKM	Proteins	Grancalcin	other proteins
Molecular Function	6	GO:0005488	binding	P50171	0.818415	7.3073e-07	Higher aggregation propensity in NKM	Proteins	Estradiol 17-beta-dehydrogenase 8	other proteins
Molecular Function	6	GO:0005488	binding	Q9D967	0.818415	7.3073e-07	Higher aggregation propensity in NKM	Proteins	Magnesium-dependent phosphatase 1	other proteins
Molecular Function	6	GO:0005488	binding	D3YWQ0	0.818415	7.3073e-07	Higher aggregation propensity in NKM	Proteins	Diacylglycerol kinase	other proteins
Molecular Function	6	GO:0005488	binding	Q9JL15	0.818415	7.3073e-07	Higher aggregation propensity in NKM	Proteins	Galectin-8	other proteins
Molecular Function	6	GO:0005488	binding	P22935	0.818415	7.3073e-07	Higher aggregation propensity in NKM	Proteins	Cellular retinoic acid-binding protein 2	other proteins
Molecular Function	6	GO:0005488	binding	Q9CZJ9	0.818415	7.3073e-07	Higher aggregation propensity in NKM	Proteins	DnaJ homolog subfamily C member 18	other proteins
Molecular Function	6	GO:0005488	binding	Q9CQY1	0.818415	7.3073e-07	Higher aggregation propensity in NKM	Proteins	Ubiquitin-like protein ATG12	other proteins
Molecular Function	6	GO:0005488	binding	Q8BZ94	0.818415	7.3073e-07	Higher aggregation propensity in NKM	Proteins	Zinc finger matrin-type protein 4	other proteins
Molecular Function	6	GO:0005488	binding	Q8CEE0	0.818415	7.3073e-07	Higher aggregation propensity in NKM	Proteins	Centrosomal protein of 57 kDa	chaperone clients
Molecular Function	6	GO:0005488	binding	Q8BVZ5	0.818415	7.3073e-07	Higher aggregation propensity in NKM	Proteins	Interleukin-33	other proteins
Molecular Function	6	GO:0005488	binding	P60897	0.818415	7.3073e-07	Higher aggregation propensity in NKM	Proteins	26S proteasome complex subunit SEM1	other proteins
Molecular Function	6	GO:0005488	binding	Q91YU8	0.818415	7.3073e-07	Higher aggregation propensity in NKM	Proteins	Suppressor of SWI4 1 homolog	other proteins
Molecular Function	6	GO:0005488	binding	Q0KL01	0.818415	7.3073e-07	Higher aggregation propensity in NKM	Proteins	UBX domain-containing protein 2B	other proteins
Molecular Function	6	GO:0005488	binding	Q6PDM2	0.818415	7.3073e-07	Higher aggregation propensity in NKM	Proteins	Serine/arginine-rich splicing factor 1	other proteins
Molecular Function	6	GO:0005488	binding	P31240	0.818415	7.3073e-07	Higher aggregation propensity in NKM	Proteins	Platelet-derived growth factor subunit B	other proteins
Molecular Function	6	GO:0005488	binding	Q78PG9	0.818415	7.3073e-07	Higher aggregation propensity in NKM	Proteins	Coiled-coil domain-containing protein 25	other proteins
Molecular Function	6	GO:0005488	binding	Q8CG72	0.818415	7.3073e-07	Higher aggregation propensity in NKM	Proteins	ADP-ribose glycohydrolase ARH3	other proteins
Molecular Function	6	GO:0005488	binding	Q924A4	0.818415	7.3073e-07	Higher aggregation propensity in NKM	Proteins	Urocortin-3	other proteins
Molecular Function	6	GO:0005488	binding	P19788	0.818415	7.3073e-07	Higher aggregation propensity in NKM	Proteins	Matrix Gla protein	other proteins
Molecular Function	6	GO:0005488	binding	P70458	0.818415	7.3073e-07	Higher aggregation propensity in NKM	Proteins	Plasma serine protease inhibitor	other proteins
Molecular Function	6	GO:0005488	binding	Q9JJ48	0.818415	7.3073e-07	Higher aggregation propensity in NKM	Proteins	Zinc finger CCCH domain-containing protein 8	other proteins
Molecular Function	6	GO:0005488	binding	B1AR13	0.818415	7.3073e-07	Higher aggregation propensity in NKM	Proteins	CDGSH iron-sulfur domain-containing protein 3, mitochondrial	other proteins
Molecular Function	6	GO:0005488	binding	Q8BP47	0.818415	7.3073e-07	Higher aggregation propensity in NKM	Proteins	Asparagine--tRNA ligase, cytoplasmic	chaperone clients
Molecular Function	6	GO:0005488	binding	Q9JJU8	0.818415	7.3073e-07	Higher aggregation propensity in NKM	Proteins	SH3 domain-binding glutamic acid-rich-like protein	other proteins
Molecular Function	6	GO:0005488	binding	Q9QZ28	0.818415	7.3073e-07	Higher aggregation propensity in NKM	Proteins	Homeobox protein SIX6	other proteins
Molecular Function	6	GO:0005488	binding	Q5SPX3	0.818415	7.3073e-07	Higher aggregation propensity in NKM	Proteins	RING finger protein 215	other proteins
Molecular Function	6	GO:0005488	binding	Q5UBV8	0.818415	7.3073e-07	Higher aggregation propensity in NKM	Proteins	Tumor necrosis factor ligand superfamily member 15	other proteins
Molecular Function	6	GO:0005488	binding	Q3UKU4	0.818415	7.3073e-07	Higher aggregation propensity in NKM	Proteins	Protein FAM83F	other proteins
Molecular Function	6	GO:0005488	binding	P48759	0.818415	7.3073e-07	Higher aggregation propensity in NKM	Proteins	Pentraxin-related protein PTX3	other proteins
Molecular Function	6	GO:0005488	binding	Q9D9M5	0.818415	7.3073e-07	Higher aggregation propensity in NKM	Proteins	Pyridoxal phosphate phosphatase PHOSPHO2	other proteins
Molecular Function	6	GO:0005488	binding	Q9CR04	0.818415	7.3073e-07	Higher aggregation propensity in NKM	Proteins	Huntingtin-interacting protein M	other proteins
Molecular Function	6	GO:0005488	binding	Q78J03	0.818415	7.3073e-07	Higher aggregation propensity in NKM	Proteins	Methionine-R-sulfoxide reductase B2, mitochondrial	other proteins
Molecular Function	6	GO:0005488	binding	Q9D5U5	0.818415	7.3073e-07	Higher aggregation propensity in NKM	Proteins	Pseudouridine-5'-phosphatase	other proteins
Molecular Function	6	GO:0005488	binding	Q9Z179	0.818415	7.3073e-07	Higher aggregation propensity in NKM	Proteins	SHC SH2 domain-binding protein 1	other proteins
Molecular Function	6	GO:0005488	binding	Q3TLD5	0.818415	7.3073e-07	Higher aggregation propensity in NKM	Proteins	Unconventional prefoldin RPB5 interactor	chaperone clients
Molecular Function	6	GO:0005488	binding	Q9D428	0.818415	7.3073e-07	Higher aggregation propensity in NKM	Proteins	Golgin subfamily A member 7B	other proteins
Molecular Function	6	GO:0005488	binding	Q9Z0F4	0.818415	7.3073e-07	Higher aggregation propensity in NKM	Proteins	Calcium and integrin-binding protein 1	other proteins
Molecular Function	6	GO:0005488	binding	Q9Z0F7	0.818415	7.3073e-07	Higher aggregation propensity in NKM	Proteins	Gamma-synuclein	other proteins
Molecular Function	6	GO:0005488	binding	Q9QY93	0.818415	7.3073e-07	Higher aggregation propensity in NKM	Proteins	dCTP pyrophosphatase 1	other proteins
Molecular Function	6	GO:0005488	binding	Q9CR88	0.818415	7.3073e-07	Higher aggregation propensity in NKM	Proteins	28S ribosomal protein S14, mitochondrial	other proteins
Molecular Function	6	GO:0005488	binding	Q9D267	0.818415	7.3073e-07	Higher aggregation propensity in NKM	Proteins	Epididymal-specific lipocalin-9	other proteins
Molecular Function	6	GO:0005488	binding	Q6PHZ8	0.818415	7.3073e-07	Higher aggregation propensity in NKM	Proteins	Kv channel-interacting protein 4	other proteins
Molecular Function	6	GO:0005488	binding	Q9JKN6	0.818415	7.3073e-07	Higher aggregation propensity in NKM	Proteins	RNA-binding protein Nova-1	other proteins
Molecular Function	6	GO:0005488	binding	P35283	0.818415	7.3073e-07	Higher aggregation propensity in NKM	Proteins	Ras-related protein Rab-12	other proteins
Molecular Function	6	GO:0005488	binding	P42125	0.818415	7.3073e-07	Higher aggregation propensity in NKM	Proteins	Enoyl-CoA delta isomerase 1, mitochondrial	other proteins
Molecular Function	6	GO:0005488	binding	Q8BU51	0.818415	7.3073e-07	Higher aggregation propensity in NKM	Proteins	BPI fold-containing family B member 6	other proteins
Molecular Function	6	GO:0005488	binding	Q9DCX1	0.818415	7.3073e-07	Higher aggregation propensity in NKM	Proteins	MAD2L1-binding protein	other proteins
Molecular Function	6	GO:0005488	binding	Q91Z53	0.818415	7.3073e-07	Higher aggregation propensity in NKM	Proteins	Glyoxylate reductase/hydroxypyruvate reductase	chaperone clients
Molecular Function	6	GO:0005488	binding	Q8BG18	0.818415	7.3073e-07	Higher aggregation propensity in NKM	Proteins	N-terminal EF-hand calcium-binding protein 1	other proteins
Molecular Function	6	GO:0005488	binding	P08505	0.818415	7.3073e-07	Higher aggregation propensity in NKM	Proteins	Interleukin-6	other proteins
Molecular Function	6	GO:0005488	binding	Q08297	0.818415	7.3073e-07	Higher aggregation propensity in NKM	Proteins	DNA repair protein RAD51 homolog 1	other proteins
Molecular Function	6	GO:0005488	binding	Q9Z2S7	0.818415	7.3073e-07	Higher aggregation propensity in NKM	Proteins	TSC22 domain family protein 3	other proteins
Molecular Function	6	GO:0005488	binding	Q9R062	0.818415	7.3073e-07	Higher aggregation propensity in NKM	Proteins	Glycogenin-1	other proteins
Molecular Function	6	GO:0005488	binding	Q8VE99	0.818415	7.3073e-07	Higher aggregation propensity in NKM	Proteins	Coiled-coil domain-containing protein 115	other proteins
Molecular Function	6	GO:0005488	binding	A2BDX3	0.818415	7.3073e-07	Higher aggregation propensity in NKM	Proteins	Adenylyltransferase and sulfurtransferase MOCS3	other proteins
Molecular Function	6	GO:0005488	binding	Q921I9	0.818415	7.3073e-07	Higher aggregation propensity in NKM	Proteins	Exosome complex component RRP41	other proteins
Molecular Function	6	GO:0005488	binding	Q8VEJ3	0.818415	7.3073e-07	Higher aggregation propensity in NKM	Proteins	Dickkopf-related protein 4	other proteins
Molecular Function	6	GO:0005488	binding	Q3V2J1	0.818415	7.3073e-07	Higher aggregation propensity in NKM	Proteins	RIKEN cDNA 6430531B16 gene	other proteins
Molecular Function	6	GO:0005488	binding	Q9CZG9	0.818415	7.3073e-07	Higher aggregation propensity in NKM	Proteins	PDZ domain-containing protein 11	other proteins
Molecular Function	6	GO:0005488	binding	Q9D892	0.818415	7.3073e-07	Higher aggregation propensity in NKM	Proteins	Inosine triphosphate pyrophosphatase	chaperone clients
Molecular Function	6	GO:0005488	binding	P58801	0.818415	7.3073e-07	Higher aggregation propensity in NKM	Proteins	Receptor-interacting serine/threonine-protein kinase 2	other proteins
Molecular Function	6	GO:0005488	binding	Q6P3A1	0.818415	7.3073e-07	Higher aggregation propensity in NKM	Proteins	Stathmin domain-containing protein 1	other proteins
Molecular Function	6	GO:0005488	binding	Q9R109	0.818415	7.3073e-07	Higher aggregation propensity in NKM	Proteins	Ornithine decarboxylase antizyme 3	chaperone clients
Molecular Function	6	GO:0005488	binding	P16254	0.818415	7.3073e-07	Higher aggregation propensity in NKM	Proteins	Signal recognition particle 14 kDa protein	other proteins
Molecular Function	6	GO:0005488	binding	Q9QZ47	0.818415	7.3073e-07	Higher aggregation propensity in NKM	Proteins	Troponin T, fast skeletal muscle	other proteins
Molecular Function	6	GO:0005488	binding	P36363	0.818415	7.3073e-07	Higher aggregation propensity in NKM	Proteins	Fibroblast growth factor 7	other proteins
Molecular Function	6	GO:0005488	binding	Q9JIQ3	0.818415	7.3073e-07	Higher aggregation propensity in NKM	Proteins	Diablo homolog, mitochondrial	other proteins
Molecular Function	6	GO:0005488	binding	E9Q492	0.818415	7.3073e-07	Higher aggregation propensity in NKM	Proteins	PiggyBac transposable element-derived 1	other proteins
Molecular Function	6	GO:0005488	binding	Q9DBU2	0.818415	7.3073e-07	Higher aggregation propensity in NKM	Proteins	N-alpha-acetyltransferase 60	other proteins
Molecular Function	6	GO:0005488	binding	Q9JL62	0.818415	7.3073e-07	Higher aggregation propensity in NKM	Proteins	Glycolipid transfer protein	other proteins
Molecular Function	6	GO:0005488	binding	Q8BWY4	0.818415	7.3073e-07	Higher aggregation propensity in NKM	Proteins	Metallo-beta-lactamase domain-containing protein 1	other proteins
Molecular Function	6	GO:0005488	binding	Q0VEE6	0.818415	7.3073e-07	Higher aggregation propensity in NKM	Proteins	Zinc finger protein 800	other proteins
Molecular Function	6	GO:0005488	binding	Q9QXA1	0.818415	7.3073e-07	Higher aggregation propensity in NKM	Proteins	Cysteine and histidine-rich protein 1	chaperone clients
Molecular Function	6	GO:0005488	binding	Q9WUA5	0.818415	7.3073e-07	Higher aggregation propensity in NKM	Proteins	Laforin	other proteins
Molecular Function	6	GO:0005488	binding	Q3U1C6	0.818415	7.3073e-07	Higher aggregation propensity in NKM	Proteins	Putative deoxyribonuclease TATDN3	other proteins
Molecular Function	6	GO:0097159	organic cyclic compound binding	P12658	0.603217	1.66463e-06	Higher aggregation propensity in NKM	Proteins	Calbindin	other proteins
Molecular Function	6	GO:0097159	organic cyclic compound binding	P50171	0.603217	1.66463e-06	Higher aggregation propensity in NKM	Proteins	Estradiol 17-beta-dehydrogenase 8	other proteins
Molecular Function	6	GO:0097159	organic cyclic compound binding	Q8BK72	0.603217	1.66463e-06	Higher aggregation propensity in NKM	Proteins	28S ribosomal protein S27, mitochondrial	chaperone clients
Molecular Function	6	GO:0097159	organic cyclic compound binding	Q9D084	0.603217	1.66463e-06	Higher aggregation propensity in NKM	Proteins	Centromere protein S	other proteins
Molecular Function	6	GO:0097159	organic cyclic compound binding	D3YWQ0	0.603217	1.66463e-06	Higher aggregation propensity in NKM	Proteins	Diacylglycerol kinase	other proteins
Molecular Function	6	GO:0097159	organic cyclic compound binding	Q9R0H0	0.603217	1.66463e-06	Higher aggregation propensity in NKM	Proteins	Peroxisomal acyl-coenzyme A oxidase 1	other proteins
Molecular Function	6	GO:0097159	organic cyclic compound binding	O55131	0.603217	1.66463e-06	Higher aggregation propensity in NKM	Proteins	Septin-7	other proteins
Molecular Function	6	GO:0097159	organic cyclic compound binding	Q8BZ94	0.603217	1.66463e-06	Higher aggregation propensity in NKM	Proteins	Zinc finger matrin-type protein 4	other proteins
Molecular Function	6	GO:0097159	organic cyclic compound binding	O88697	0.603217	1.66463e-06	Higher aggregation propensity in NKM	Proteins	Serine/threonine-protein kinase 16	other proteins
Molecular Function	6	GO:0097159	organic cyclic compound binding	Q9JI75	0.603217	1.66463e-06	Higher aggregation propensity in NKM	Proteins	Ribosyldihydronicotinamide dehydrogenase [quinone]	other proteins
Molecular Function	6	GO:0097159	organic cyclic compound binding	Q91YU8	0.603217	1.66463e-06	Higher aggregation propensity in NKM	Proteins	Suppressor of SWI4 1 homolog	other proteins
Molecular Function	6	GO:0097159	organic cyclic compound binding	Q8CCT7	0.603217	1.66463e-06	Higher aggregation propensity in NKM	Proteins	tRNA (cytosine(34)-C(5))-methyltransferase, mitochondrial	other proteins
Molecular Function	6	GO:0097159	organic cyclic compound binding	Q6PDM2	0.603217	1.66463e-06	Higher aggregation propensity in NKM	Proteins	Serine/arginine-rich splicing factor 1	other proteins
Molecular Function	6	GO:0097159	organic cyclic compound binding	Q9R123	0.603217	1.66463e-06	Higher aggregation propensity in NKM	Proteins	N-alpha-acetyltransferase 80	other proteins
Molecular Function	6	GO:0097159	organic cyclic compound binding	Q80VR3	0.603217	1.66463e-06	Higher aggregation propensity in NKM	Proteins	Sulfotransferase 1C1	other proteins
Molecular Function	6	GO:0097159	organic cyclic compound binding	Q78PG9	0.603217	1.66463e-06	Higher aggregation propensity in NKM	Proteins	Coiled-coil domain-containing protein 25	other proteins
Molecular Function	6	GO:0097159	organic cyclic compound binding	Q9D992	0.603217	1.66463e-06	Higher aggregation propensity in NKM	Proteins	Membrane-anchored junction protein	other proteins
Molecular Function	6	GO:0097159	organic cyclic compound binding	Q9JJ48	0.603217	1.66463e-06	Higher aggregation propensity in NKM	Proteins	Zinc finger CCCH domain-containing protein 8	other proteins
Molecular Function	6	GO:0097159	organic cyclic compound binding	O88848	0.603217	1.66463e-06	Higher aggregation propensity in NKM	Proteins	ADP-ribosylation factor-like protein 6	other proteins
Molecular Function	6	GO:0097159	organic cyclic compound binding	Q8BP47	0.603217	1.66463e-06	Higher aggregation propensity in NKM	Proteins	Asparagine--tRNA ligase, cytoplasmic	chaperone clients
Molecular Function	6	GO:0097159	organic cyclic compound binding	Q8VIG0	0.603217	1.66463e-06	Higher aggregation propensity in NKM	Proteins	Zinc finger CCHC domain-containing protein 14	chaperone clients
Molecular Function	6	GO:0097159	organic cyclic compound binding	Q9QZ28	0.603217	1.66463e-06	Higher aggregation propensity in NKM	Proteins	Homeobox protein SIX6	other proteins
Molecular Function	6	GO:0097159	organic cyclic compound binding	Q9DB28	0.603217	1.66463e-06	Higher aggregation propensity in NKM	Proteins	Ribonuclease P/MRP protein subunit POP5	other proteins
Molecular Function	6	GO:0097159	organic cyclic compound binding	Q3UCQ1	0.603217	1.66463e-06	Higher aggregation propensity in NKM	Proteins	Forkhead box protein K2	other proteins
Molecular Function	6	GO:0097159	organic cyclic compound binding	Q9CR04	0.603217	1.66463e-06	Higher aggregation propensity in NKM	Proteins	Huntingtin-interacting protein M	other proteins
Molecular Function	6	GO:0097159	organic cyclic compound binding	Q3UBZ5	0.603217	1.66463e-06	Higher aggregation propensity in NKM	Proteins	MIF4G domain-containing protein	other proteins
Molecular Function	6	GO:0097159	organic cyclic compound binding	Q8BIZ6	0.603217	1.66463e-06	Higher aggregation propensity in NKM	Proteins	Smad nuclear-interacting protein 1	other proteins
Molecular Function	6	GO:0097159	organic cyclic compound binding	Q9QY93	0.603217	1.66463e-06	Higher aggregation propensity in NKM	Proteins	dCTP pyrophosphatase 1	other proteins
Molecular Function	6	GO:0097159	organic cyclic compound binding	F8VQC1	0.603217	1.66463e-06	Higher aggregation propensity in NKM	Proteins	Signal recognition particle subunit SRP72	other proteins
Molecular Function	6	GO:0097159	organic cyclic compound binding	P58710	0.603217	1.66463e-06	Higher aggregation propensity in NKM	Proteins	L-gulonolactone oxidase	other proteins
Molecular Function	6	GO:0097159	organic cyclic compound binding	Q9CX80	0.603217	1.66463e-06	Higher aggregation propensity in NKM	Proteins	Cytoglobin	other proteins
Molecular Function	6	GO:0097159	organic cyclic compound binding	Q9JKN6	0.603217	1.66463e-06	Higher aggregation propensity in NKM	Proteins	RNA-binding protein Nova-1	other proteins
Molecular Function	6	GO:0097159	organic cyclic compound binding	P35283	0.603217	1.66463e-06	Higher aggregation propensity in NKM	Proteins	Ras-related protein Rab-12	other proteins
Molecular Function	6	GO:0097159	organic cyclic compound binding	Q6ZWM4	0.603217	1.66463e-06	Higher aggregation propensity in NKM	Proteins	U6 snRNA-associated Sm-like protein LSm8	other proteins
Molecular Function	6	GO:0097159	organic cyclic compound binding	P11031	0.603217	1.66463e-06	Higher aggregation propensity in NKM	Proteins	Activated RNA polymerase II transcriptional coactivator p15	other proteins
Molecular Function	6	GO:0097159	organic cyclic compound binding	Q9R0B7	0.603217	1.66463e-06	Higher aggregation propensity in NKM	Proteins	Zinc finger protein 346	other proteins
Molecular Function	6	GO:0097159	organic cyclic compound binding	Q91Z53	0.603217	1.66463e-06	Higher aggregation propensity in NKM	Proteins	Glyoxylate reductase/hydroxypyruvate reductase	chaperone clients
Molecular Function	6	GO:0097159	organic cyclic compound binding	P43135	0.603217	1.66463e-06	Higher aggregation propensity in NKM	Proteins	COUP transcription factor 2	other proteins
Molecular Function	6	GO:0097159	organic cyclic compound binding	Q08297	0.603217	1.66463e-06	Higher aggregation propensity in NKM	Proteins	DNA repair protein RAD51 homolog 1	other proteins
Molecular Function	6	GO:0097159	organic cyclic compound binding	Q8R2L5	0.603217	1.66463e-06	Higher aggregation propensity in NKM	Proteins	28S ribosomal protein S18c, mitochondrial	other proteins
Molecular Function	6	GO:0097159	organic cyclic compound binding	Q61425	0.603217	1.66463e-06	Higher aggregation propensity in NKM	Proteins	Hydroxyacyl-coenzyme A dehydrogenase, mitochondrial	other proteins
Molecular Function	6	GO:0097159	organic cyclic compound binding	A2BDX3	0.603217	1.66463e-06	Higher aggregation propensity in NKM	Proteins	Adenylyltransferase and sulfurtransferase MOCS3	other proteins
Molecular Function	6	GO:0097159	organic cyclic compound binding	Q921I9	0.603217	1.66463e-06	Higher aggregation propensity in NKM	Proteins	Exosome complex component RRP41	other proteins
Molecular Function	6	GO:0097159	organic cyclic compound binding	Q8C0D0	0.603217	1.66463e-06	Higher aggregation propensity in NKM	Proteins	Probable tRNA pseudouridine synthase 1	other proteins
Molecular Function	6	GO:0097159	organic cyclic compound binding	P70434	0.603217	1.66463e-06	Higher aggregation propensity in NKM	Proteins	Interferon regulatory factor 7	other proteins
Molecular Function	6	GO:0097159	organic cyclic compound binding	Q9D892	0.603217	1.66463e-06	Higher aggregation propensity in NKM	Proteins	Inosine triphosphate pyrophosphatase	chaperone clients
Molecular Function	6	GO:0097159	organic cyclic compound binding	P58801	0.603217	1.66463e-06	Higher aggregation propensity in NKM	Proteins	Receptor-interacting serine/threonine-protein kinase 2	other proteins
Molecular Function	6	GO:0097159	organic cyclic compound binding	P09084	0.603217	1.66463e-06	Higher aggregation propensity in NKM	Proteins	Paired box protein Pax-1	other proteins
Molecular Function	6	GO:0097159	organic cyclic compound binding	Q9WVG6	0.603217	1.66463e-06	Higher aggregation propensity in NKM	Proteins	Histone-arginine methyltransferase CARM1	chaperone clients
Molecular Function	6	GO:0097159	organic cyclic compound binding	P16254	0.603217	1.66463e-06	Higher aggregation propensity in NKM	Proteins	Signal recognition particle 14 kDa protein	other proteins
Molecular Function	6	GO:0097159	organic cyclic compound binding	O08583	0.603217	1.66463e-06	Higher aggregation propensity in NKM	Proteins	THO complex subunit 4	chaperone clients
Molecular Function	6	GO:0097159	organic cyclic compound binding	E9Q492	0.603217	1.66463e-06	Higher aggregation propensity in NKM	Proteins	PiggyBac transposable element-derived 1	other proteins
Molecular Function	6	GO:0097159	organic cyclic compound binding	O88665	0.603217	1.66463e-06	Higher aggregation propensity in NKM	Proteins	Bromodomain-containing protein 7	other proteins
Molecular Function	6	GO:0097159	organic cyclic compound binding	Q0VEE6	0.603217	1.66463e-06	Higher aggregation propensity in NKM	Proteins	Zinc finger protein 800	other proteins
Molecular Function	6	GO:0097159	organic cyclic compound binding	Q91WS2	0.603217	1.66463e-06	Higher aggregation propensity in NKM	Proteins	NACHT, LRR and PYD domains-containing protein 6	other proteins
Molecular Function	6	GO:1901363	heterocyclic compound binding	P50171	0.597279	1.54999e-06	Higher aggregation propensity in NKM	Proteins	Estradiol 17-beta-dehydrogenase 8	other proteins
Molecular Function	6	GO:1901363	heterocyclic compound binding	Q8BK72	0.597279	1.54999e-06	Higher aggregation propensity in NKM	Proteins	28S ribosomal protein S27, mitochondrial	chaperone clients
Molecular Function	6	GO:1901363	heterocyclic compound binding	Q9D084	0.597279	1.54999e-06	Higher aggregation propensity in NKM	Proteins	Centromere protein S	other proteins
Molecular Function	6	GO:1901363	heterocyclic compound binding	D3YWQ0	0.597279	1.54999e-06	Higher aggregation propensity in NKM	Proteins	Diacylglycerol kinase	other proteins
Molecular Function	6	GO:1901363	heterocyclic compound binding	Q9R0H0	0.597279	1.54999e-06	Higher aggregation propensity in NKM	Proteins	Peroxisomal acyl-coenzyme A oxidase 1	other proteins
Molecular Function	6	GO:1901363	heterocyclic compound binding	O55131	0.597279	1.54999e-06	Higher aggregation propensity in NKM	Proteins	Septin-7	other proteins
Molecular Function	6	GO:1901363	heterocyclic compound binding	Q8BZ94	0.597279	1.54999e-06	Higher aggregation propensity in NKM	Proteins	Zinc finger matrin-type protein 4	other proteins
Molecular Function	6	GO:1901363	heterocyclic compound binding	O88697	0.597279	1.54999e-06	Higher aggregation propensity in NKM	Proteins	Serine/threonine-protein kinase 16	other proteins
Molecular Function	6	GO:1901363	heterocyclic compound binding	Q9JI75	0.597279	1.54999e-06	Higher aggregation propensity in NKM	Proteins	Ribosyldihydronicotinamide dehydrogenase [quinone]	other proteins
Molecular Function	6	GO:1901363	heterocyclic compound binding	Q91YU8	0.597279	1.54999e-06	Higher aggregation propensity in NKM	Proteins	Suppressor of SWI4 1 homolog	other proteins
Molecular Function	6	GO:1901363	heterocyclic compound binding	Q8CCT7	0.597279	1.54999e-06	Higher aggregation propensity in NKM	Proteins	tRNA (cytosine(34)-C(5))-methyltransferase, mitochondrial	other proteins
Molecular Function	6	GO:1901363	heterocyclic compound binding	Q6PDM2	0.597279	1.54999e-06	Higher aggregation propensity in NKM	Proteins	Serine/arginine-rich splicing factor 1	other proteins
Molecular Function	6	GO:1901363	heterocyclic compound binding	Q9R123	0.597279	1.54999e-06	Higher aggregation propensity in NKM	Proteins	N-alpha-acetyltransferase 80	other proteins
Molecular Function	6	GO:1901363	heterocyclic compound binding	Q80VR3	0.597279	1.54999e-06	Higher aggregation propensity in NKM	Proteins	Sulfotransferase 1C1	other proteins
Molecular Function	6	GO:1901363	heterocyclic compound binding	Q78PG9	0.597279	1.54999e-06	Higher aggregation propensity in NKM	Proteins	Coiled-coil domain-containing protein 25	other proteins
Molecular Function	6	GO:1901363	heterocyclic compound binding	Q9D992	0.597279	1.54999e-06	Higher aggregation propensity in NKM	Proteins	Membrane-anchored junction protein	other proteins
Molecular Function	6	GO:1901363	heterocyclic compound binding	Q9JJ48	0.597279	1.54999e-06	Higher aggregation propensity in NKM	Proteins	Zinc finger CCCH domain-containing protein 8	other proteins
Molecular Function	6	GO:1901363	heterocyclic compound binding	O88848	0.597279	1.54999e-06	Higher aggregation propensity in NKM	Proteins	ADP-ribosylation factor-like protein 6	other proteins
Molecular Function	6	GO:1901363	heterocyclic compound binding	Q8BP47	0.597279	1.54999e-06	Higher aggregation propensity in NKM	Proteins	Asparagine--tRNA ligase, cytoplasmic	chaperone clients
Molecular Function	6	GO:1901363	heterocyclic compound binding	Q8VIG0	0.597279	1.54999e-06	Higher aggregation propensity in NKM	Proteins	Zinc finger CCHC domain-containing protein 14	chaperone clients
Molecular Function	6	GO:1901363	heterocyclic compound binding	Q9QZ28	0.597279	1.54999e-06	Higher aggregation propensity in NKM	Proteins	Homeobox protein SIX6	other proteins
Molecular Function	6	GO:1901363	heterocyclic compound binding	Q9DB28	0.597279	1.54999e-06	Higher aggregation propensity in NKM	Proteins	Ribonuclease P/MRP protein subunit POP5	other proteins
Molecular Function	6	GO:1901363	heterocyclic compound binding	Q3UCQ1	0.597279	1.54999e-06	Higher aggregation propensity in NKM	Proteins	Forkhead box protein K2	other proteins
Molecular Function	6	GO:1901363	heterocyclic compound binding	Q9CR04	0.597279	1.54999e-06	Higher aggregation propensity in NKM	Proteins	Huntingtin-interacting protein M	other proteins
Molecular Function	6	GO:1901363	heterocyclic compound binding	Q3UBZ5	0.597279	1.54999e-06	Higher aggregation propensity in NKM	Proteins	MIF4G domain-containing protein	other proteins
Molecular Function	6	GO:1901363	heterocyclic compound binding	Q8BIZ6	0.597279	1.54999e-06	Higher aggregation propensity in NKM	Proteins	Smad nuclear-interacting protein 1	other proteins
Molecular Function	6	GO:1901363	heterocyclic compound binding	Q9QY93	0.597279	1.54999e-06	Higher aggregation propensity in NKM	Proteins	dCTP pyrophosphatase 1	other proteins
Molecular Function	6	GO:1901363	heterocyclic compound binding	F8VQC1	0.597279	1.54999e-06	Higher aggregation propensity in NKM	Proteins	Signal recognition particle subunit SRP72	other proteins
Molecular Function	6	GO:1901363	heterocyclic compound binding	P58710	0.597279	1.54999e-06	Higher aggregation propensity in NKM	Proteins	L-gulonolactone oxidase	other proteins
Molecular Function	6	GO:1901363	heterocyclic compound binding	Q9CX80	0.597279	1.54999e-06	Higher aggregation propensity in NKM	Proteins	Cytoglobin	other proteins
Molecular Function	6	GO:1901363	heterocyclic compound binding	Q9JKN6	0.597279	1.54999e-06	Higher aggregation propensity in NKM	Proteins	RNA-binding protein Nova-1	other proteins
Molecular Function	6	GO:1901363	heterocyclic compound binding	P35283	0.597279	1.54999e-06	Higher aggregation propensity in NKM	Proteins	Ras-related protein Rab-12	other proteins
Molecular Function	6	GO:1901363	heterocyclic compound binding	Q6ZWM4	0.597279	1.54999e-06	Higher aggregation propensity in NKM	Proteins	U6 snRNA-associated Sm-like protein LSm8	other proteins
Molecular Function	6	GO:1901363	heterocyclic compound binding	P11031	0.597279	1.54999e-06	Higher aggregation propensity in NKM	Proteins	Activated RNA polymerase II transcriptional coactivator p15	other proteins
Molecular Function	6	GO:1901363	heterocyclic compound binding	Q9R0B7	0.597279	1.54999e-06	Higher aggregation propensity in NKM	Proteins	Zinc finger protein 346	other proteins
Molecular Function	6	GO:1901363	heterocyclic compound binding	Q91Z53	0.597279	1.54999e-06	Higher aggregation propensity in NKM	Proteins	Glyoxylate reductase/hydroxypyruvate reductase	chaperone clients
Molecular Function	6	GO:1901363	heterocyclic compound binding	P43135	0.597279	1.54999e-06	Higher aggregation propensity in NKM	Proteins	COUP transcription factor 2	other proteins
Molecular Function	6	GO:1901363	heterocyclic compound binding	Q08297	0.597279	1.54999e-06	Higher aggregation propensity in NKM	Proteins	DNA repair protein RAD51 homolog 1	other proteins
Molecular Function	6	GO:1901363	heterocyclic compound binding	Q8R2L5	0.597279	1.54999e-06	Higher aggregation propensity in NKM	Proteins	28S ribosomal protein S18c, mitochondrial	other proteins
Molecular Function	6	GO:1901363	heterocyclic compound binding	Q61425	0.597279	1.54999e-06	Higher aggregation propensity in NKM	Proteins	Hydroxyacyl-coenzyme A dehydrogenase, mitochondrial	other proteins
Molecular Function	6	GO:1901363	heterocyclic compound binding	A2BDX3	0.597279	1.54999e-06	Higher aggregation propensity in NKM	Proteins	Adenylyltransferase and sulfurtransferase MOCS3	other proteins
Molecular Function	6	GO:1901363	heterocyclic compound binding	Q921I9	0.597279	1.54999e-06	Higher aggregation propensity in NKM	Proteins	Exosome complex component RRP41	other proteins
Molecular Function	6	GO:1901363	heterocyclic compound binding	Q8C0D0	0.597279	1.54999e-06	Higher aggregation propensity in NKM	Proteins	Probable tRNA pseudouridine synthase 1	other proteins
Molecular Function	6	GO:1901363	heterocyclic compound binding	P70434	0.597279	1.54999e-06	Higher aggregation propensity in NKM	Proteins	Interferon regulatory factor 7	other proteins
Molecular Function	6	GO:1901363	heterocyclic compound binding	Q9D892	0.597279	1.54999e-06	Higher aggregation propensity in NKM	Proteins	Inosine triphosphate pyrophosphatase	chaperone clients
Molecular Function	6	GO:1901363	heterocyclic compound binding	P58801	0.597279	1.54999e-06	Higher aggregation propensity in NKM	Proteins	Receptor-interacting serine/threonine-protein kinase 2	other proteins
Molecular Function	6	GO:1901363	heterocyclic compound binding	P09084	0.597279	1.54999e-06	Higher aggregation propensity in NKM	Proteins	Paired box protein Pax-1	other proteins
Molecular Function	6	GO:1901363	heterocyclic compound binding	Q9WVG6	0.597279	1.54999e-06	Higher aggregation propensity in NKM	Proteins	Histone-arginine methyltransferase CARM1	chaperone clients
Molecular Function	6	GO:1901363	heterocyclic compound binding	P16254	0.597279	1.54999e-06	Higher aggregation propensity in NKM	Proteins	Signal recognition particle 14 kDa protein	other proteins
Molecular Function	6	GO:1901363	heterocyclic compound binding	O08583	0.597279	1.54999e-06	Higher aggregation propensity in NKM	Proteins	THO complex subunit 4	chaperone clients
Molecular Function	6	GO:1901363	heterocyclic compound binding	E9Q492	0.597279	1.54999e-06	Higher aggregation propensity in NKM	Proteins	PiggyBac transposable element-derived 1	other proteins
Molecular Function	6	GO:1901363	heterocyclic compound binding	O88665	0.597279	1.54999e-06	Higher aggregation propensity in NKM	Proteins	Bromodomain-containing protein 7	other proteins
Molecular Function	6	GO:1901363	heterocyclic compound binding	Q0VEE6	0.597279	1.54999e-06	Higher aggregation propensity in NKM	Proteins	Zinc finger protein 800	other proteins
Molecular Function	6	GO:1901363	heterocyclic compound binding	Q91WS2	0.597279	1.54999e-06	Higher aggregation propensity in NKM	Proteins	NACHT, LRR and PYD domains-containing protein 6	other proteins
Molecular Function	2	GO:0032555	purine ribonucleotide binding	P35283	0.3696	3.16549e-05	Higher aggregation propensity in NKM	Proteins	Ras-related protein Rab-12	other proteins
Molecular Function	2	GO:0032555	purine ribonucleotide binding	Q08297	0.3696	3.16549e-05	Higher aggregation propensity in NKM	Proteins	DNA repair protein RAD51 homolog 1	other proteins
Molecular Function	2	GO:0032555	purine ribonucleotide binding	O55131	0.3696	3.16549e-05	Higher aggregation propensity in NKM	Proteins	Septin-7	other proteins
Molecular Function	2	GO:0032555	purine ribonucleotide binding	O88848	0.3696	3.16549e-05	Higher aggregation propensity in NKM	Proteins	ADP-ribosylation factor-like protein 6	other proteins
Molecular Function	2	GO:0032555	purine ribonucleotide binding	A2BDX3	0.3696	3.16549e-05	Higher aggregation propensity in NKM	Proteins	Adenylyltransferase and sulfurtransferase MOCS3	other proteins
Molecular Function	2	GO:0032555	purine ribonucleotide binding	Q8BP47	0.3696	3.16549e-05	Higher aggregation propensity in NKM	Proteins	Asparagine--tRNA ligase, cytoplasmic	chaperone clients
Molecular Function	2	GO:0032555	purine ribonucleotide binding	Q9R123	0.3696	3.16549e-05	Higher aggregation propensity in NKM	Proteins	N-alpha-acetyltransferase 80	other proteins
Molecular Function	2	GO:0032555	purine ribonucleotide binding	Q80VR3	0.3696	3.16549e-05	Higher aggregation propensity in NKM	Proteins	Sulfotransferase 1C1	other proteins
Molecular Function	2	GO:0032555	purine ribonucleotide binding	O88697	0.3696	3.16549e-05	Higher aggregation propensity in NKM	Proteins	Serine/threonine-protein kinase 16	other proteins
Molecular Function	2	GO:0032555	purine ribonucleotide binding	D3YWQ0	0.3696	3.16549e-05	Higher aggregation propensity in NKM	Proteins	Diacylglycerol kinase	other proteins
Molecular Function	2	GO:0032555	purine ribonucleotide binding	P58801	0.3696	3.16549e-05	Higher aggregation propensity in NKM	Proteins	Receptor-interacting serine/threonine-protein kinase 2	other proteins
Molecular Function	2	GO:0032555	purine ribonucleotide binding	Q91WS2	0.3696	3.16549e-05	Higher aggregation propensity in NKM	Proteins	NACHT, LRR and PYD domains-containing protein 6	other proteins
Molecular Function	3	GO:0032553	ribonucleotide binding	P35283	0.366198	2.29785e-05	Higher aggregation propensity in NKM	Proteins	Ras-related protein Rab-12	other proteins
Molecular Function	3	GO:0032553	ribonucleotide binding	Q08297	0.366198	2.29785e-05	Higher aggregation propensity in NKM	Proteins	DNA repair protein RAD51 homolog 1	other proteins
Molecular Function	3	GO:0032553	ribonucleotide binding	O55131	0.366198	2.29785e-05	Higher aggregation propensity in NKM	Proteins	Septin-7	other proteins
Molecular Function	3	GO:0032553	ribonucleotide binding	O88848	0.366198	2.29785e-05	Higher aggregation propensity in NKM	Proteins	ADP-ribosylation factor-like protein 6	other proteins
Molecular Function	3	GO:0032553	ribonucleotide binding	A2BDX3	0.366198	2.29785e-05	Higher aggregation propensity in NKM	Proteins	Adenylyltransferase and sulfurtransferase MOCS3	other proteins
Molecular Function	3	GO:0032553	ribonucleotide binding	Q8BP47	0.366198	2.29785e-05	Higher aggregation propensity in NKM	Proteins	Asparagine--tRNA ligase, cytoplasmic	chaperone clients
Molecular Function	3	GO:0032553	ribonucleotide binding	Q9R123	0.366198	2.29785e-05	Higher aggregation propensity in NKM	Proteins	N-alpha-acetyltransferase 80	other proteins
Molecular Function	3	GO:0032553	ribonucleotide binding	Q80VR3	0.366198	2.29785e-05	Higher aggregation propensity in NKM	Proteins	Sulfotransferase 1C1	other proteins
Molecular Function	3	GO:0032553	ribonucleotide binding	O88697	0.366198	2.29785e-05	Higher aggregation propensity in NKM	Proteins	Serine/threonine-protein kinase 16	other proteins
Molecular Function	3	GO:0032553	ribonucleotide binding	D3YWQ0	0.366198	2.29785e-05	Higher aggregation propensity in NKM	Proteins	Diacylglycerol kinase	other proteins
Molecular Function	3	GO:0032553	ribonucleotide binding	P58801	0.366198	2.29785e-05	Higher aggregation propensity in NKM	Proteins	Receptor-interacting serine/threonine-protein kinase 2	other proteins
Molecular Function	3	GO:0032553	ribonucleotide binding	Q91WS2	0.366198	2.29785e-05	Higher aggregation propensity in NKM	Proteins	NACHT, LRR and PYD domains-containing protein 6	other proteins
Molecular Function	4	GO:0097367	carbohydrate derivative binding	Q08297	0.45584	0.000136736	Higher aggregation propensity in NKM	Proteins	DNA repair protein RAD51 homolog 1	other proteins
Molecular Function	4	GO:0097367	carbohydrate derivative binding	A2BDX3	0.45584	0.000136736	Higher aggregation propensity in NKM	Proteins	Adenylyltransferase and sulfurtransferase MOCS3	other proteins
Molecular Function	4	GO:0097367	carbohydrate derivative binding	Q9R123	0.45584	0.000136736	Higher aggregation propensity in NKM	Proteins	N-alpha-acetyltransferase 80	other proteins
Molecular Function	4	GO:0097367	carbohydrate derivative binding	Q80VR3	0.45584	0.000136736	Higher aggregation propensity in NKM	Proteins	Sulfotransferase 1C1	other proteins
Molecular Function	4	GO:0097367	carbohydrate derivative binding	Q9QY93	0.45584	0.000136736	Higher aggregation propensity in NKM	Proteins	dCTP pyrophosphatase 1	other proteins
Molecular Function	4	GO:0097367	carbohydrate derivative binding	D3YWQ0	0.45584	0.000136736	Higher aggregation propensity in NKM	Proteins	Diacylglycerol kinase	other proteins
Molecular Function	4	GO:0097367	carbohydrate derivative binding	P58801	0.45584	0.000136736	Higher aggregation propensity in NKM	Proteins	Receptor-interacting serine/threonine-protein kinase 2	other proteins
Molecular Function	4	GO:0097367	carbohydrate derivative binding	P35283	0.45584	0.000136736	Higher aggregation propensity in NKM	Proteins	Ras-related protein Rab-12	other proteins
Molecular Function	4	GO:0097367	carbohydrate derivative binding	O55131	0.45584	0.000136736	Higher aggregation propensity in NKM	Proteins	Septin-7	other proteins
Molecular Function	4	GO:0097367	carbohydrate derivative binding	O88848	0.45584	0.000136736	Higher aggregation propensity in NKM	Proteins	ADP-ribosylation factor-like protein 6	other proteins
Molecular Function	4	GO:0097367	carbohydrate derivative binding	Q8BP47	0.45584	0.000136736	Higher aggregation propensity in NKM	Proteins	Asparagine--tRNA ligase, cytoplasmic	chaperone clients
Molecular Function	4	GO:0097367	carbohydrate derivative binding	P36363	0.45584	0.000136736	Higher aggregation propensity in NKM	Proteins	Fibroblast growth factor 7	other proteins
Molecular Function	4	GO:0097367	carbohydrate derivative binding	Q8R242	0.45584	0.000136736	Higher aggregation propensity in NKM	Proteins	Di-N-acetylchitobiase	other proteins
Molecular Function	4	GO:0097367	carbohydrate derivative binding	Q9JL62	0.45584	0.000136736	Higher aggregation propensity in NKM	Proteins	Glycolipid transfer protein	other proteins
Molecular Function	4	GO:0097367	carbohydrate derivative binding	O54974	0.45584	0.000136736	Higher aggregation propensity in NKM	Proteins	Galectin-7	other proteins
Molecular Function	4	GO:0097367	carbohydrate derivative binding	O88697	0.45584	0.000136736	Higher aggregation propensity in NKM	Proteins	Serine/threonine-protein kinase 16	other proteins
Molecular Function	4	GO:0097367	carbohydrate derivative binding	Q91WS2	0.45584	0.000136736	Higher aggregation propensity in NKM	Proteins	NACHT, LRR and PYD domains-containing protein 6	other proteins
Molecular Function	1	GO:0035639	purine ribonucleoside triphosphate binding	P35283	0.318213	9.09002e-06	Higher aggregation propensity in NKM	Proteins	Ras-related protein Rab-12	other proteins
Molecular Function	1	GO:0035639	purine ribonucleoside triphosphate binding	Q08297	0.318213	9.09002e-06	Higher aggregation propensity in NKM	Proteins	DNA repair protein RAD51 homolog 1	other proteins
Molecular Function	1	GO:0035639	purine ribonucleoside triphosphate binding	O55131	0.318213	9.09002e-06	Higher aggregation propensity in NKM	Proteins	Septin-7	other proteins
Molecular Function	1	GO:0035639	purine ribonucleoside triphosphate binding	O88848	0.318213	9.09002e-06	Higher aggregation propensity in NKM	Proteins	ADP-ribosylation factor-like protein 6	other proteins
Molecular Function	1	GO:0035639	purine ribonucleoside triphosphate binding	A2BDX3	0.318213	9.09002e-06	Higher aggregation propensity in NKM	Proteins	Adenylyltransferase and sulfurtransferase MOCS3	other proteins
Molecular Function	1	GO:0035639	purine ribonucleoside triphosphate binding	Q8BP47	0.318213	9.09002e-06	Higher aggregation propensity in NKM	Proteins	Asparagine--tRNA ligase, cytoplasmic	chaperone clients
Molecular Function	1	GO:0035639	purine ribonucleoside triphosphate binding	O88697	0.318213	9.09002e-06	Higher aggregation propensity in NKM	Proteins	Serine/threonine-protein kinase 16	other proteins
Molecular Function	1	GO:0035639	purine ribonucleoside triphosphate binding	D3YWQ0	0.318213	9.09002e-06	Higher aggregation propensity in NKM	Proteins	Diacylglycerol kinase	other proteins
Molecular Function	1	GO:0035639	purine ribonucleoside triphosphate binding	P58801	0.318213	9.09002e-06	Higher aggregation propensity in NKM	Proteins	Receptor-interacting serine/threonine-protein kinase 2	other proteins
Molecular Function	1	GO:0035639	purine ribonucleoside triphosphate binding	Q91WS2	0.318213	9.09002e-06	Higher aggregation propensity in NKM	Proteins	NACHT, LRR and PYD domains-containing protein 6	other proteins
Cellular Component	0	GO:0046658	anchored component of plasma membrane	Q9D1N2	6.61415	0.000517356	Lower aggregation propensity in NKM	Proteins	Glycosylphosphatidylinositol-anchored high density lipoprotein-binding protein 1	other proteins
Cellular Component	0	GO:0046658	anchored component of plasma membrane	P18181	6.61415	0.000517356	Lower aggregation propensity in NKM	Proteins	CD48 antigen	other proteins
Cellular Component	0	GO:0046658	anchored component of plasma membrane	Q9R0R1	6.61415	0.000517356	Lower aggregation propensity in NKM	Proteins	Melanotransferrin	other proteins
Cellular Component	0	GO:0046658	anchored component of plasma membrane	Q8CFZ4	6.61415	0.000517356	Lower aggregation propensity in NKM	Proteins	Glypican-3	other proteins
Cellular Component	0	GO:0046658	anchored component of plasma membrane	Q9QZF2	6.61415	0.000517356	Lower aggregation propensity in NKM	Proteins	Glypican-1	other proteins
Cellular Component	0	GO:0046658	anchored component of plasma membrane	Q9ESD1	6.61415	0.000517356	Lower aggregation propensity in NKM	Proteins	Prostasin	other proteins
Cellular Component	2	GO:0031224	intrinsic component of membrane	Q9CX63	3.01507	4.82356e-09	Lower aggregation propensity in NKM	Proteins	Protein IL-40	other proteins
Cellular Component	2	GO:0031224	intrinsic component of membrane	P18181	3.01507	4.82356e-09	Lower aggregation propensity in NKM	Proteins	CD48 antigen	other proteins
Cellular Component	2	GO:0031224	intrinsic component of membrane	Q8BHN0	3.01507	4.82356e-09	Lower aggregation propensity in NKM	Proteins	Protein phosphatase 1L	other proteins
Cellular Component	2	GO:0031224	intrinsic component of membrane	Q9R0R1	3.01507	4.82356e-09	Lower aggregation propensity in NKM	Proteins	Melanotransferrin	other proteins
Cellular Component	2	GO:0031224	intrinsic component of membrane	Q09PK2	3.01507	4.82356e-09	Lower aggregation propensity in NKM	Proteins	Retroviral-like aspartic protease 1	other proteins
Cellular Component	2	GO:0031224	intrinsic component of membrane	Q91X17	3.01507	4.82356e-09	Lower aggregation propensity in NKM	Proteins	Uromodulin	other proteins
Cellular Component	2	GO:0031224	intrinsic component of membrane	Q9JHF9	3.01507	4.82356e-09	Lower aggregation propensity in NKM	Proteins	Lymphocyte antigen 96	other proteins
Cellular Component	2	GO:0031224	intrinsic component of membrane	P97766	3.01507	4.82356e-09	Lower aggregation propensity in NKM	Proteins	Cryptic protein	other proteins
Cellular Component	2	GO:0031224	intrinsic component of membrane	Q8BLC3	3.01507	4.82356e-09	Lower aggregation propensity in NKM	Proteins	Ly6/PLAUR domain-containing protein 1	other proteins
Cellular Component	2	GO:0031224	intrinsic component of membrane	P51865	3.01507	4.82356e-09	Lower aggregation propensity in NKM	Proteins	Teratocarcinoma-derived growth factor	chaperone clients
Cellular Component	2	GO:0031224	intrinsic component of membrane	P57096	3.01507	4.82356e-09	Lower aggregation propensity in NKM	Proteins	Prostate stem cell antigen	other proteins
Cellular Component	2	GO:0031224	intrinsic component of membrane	Q8BKN6	3.01507	4.82356e-09	Lower aggregation propensity in NKM	Proteins	Heparan sulfate glucosamine 3-O-sulfotransferase 3A1	other proteins
Cellular Component	2	GO:0031224	intrinsic component of membrane	Q9JL56	3.01507	4.82356e-09	Lower aggregation propensity in NKM	Proteins	Glycerophosphodiester phosphodiesterase 1	other proteins
Cellular Component	2	GO:0031224	intrinsic component of membrane	Q5SX19	3.01507	4.82356e-09	Lower aggregation propensity in NKM	Proteins	N-acetylglucosaminyl-phosphatidylinositol de-N-acetylase	other proteins
Cellular Component	2	GO:0031224	intrinsic component of membrane	Q9QZF2	3.01507	4.82356e-09	Lower aggregation propensity in NKM	Proteins	Glypican-1	other proteins
Cellular Component	2	GO:0031224	intrinsic component of membrane	E9Q9W4	3.01507	4.82356e-09	Lower aggregation propensity in NKM	Proteins	Solute carrier family 27 (fatty acid transporter), member 6	other proteins
Cellular Component	2	GO:0031224	intrinsic component of membrane	Q9ESD1	3.01507	4.82356e-09	Lower aggregation propensity in NKM	Proteins	Prostasin	other proteins
Cellular Component	2	GO:0031224	intrinsic component of membrane	Q9JHX3	3.01507	4.82356e-09	Lower aggregation propensity in NKM	Proteins	Interleukin-21 receptor	other proteins
Cellular Component	2	GO:0031224	intrinsic component of membrane	B1AVD1	3.01507	4.82356e-09	Lower aggregation propensity in NKM	Proteins	Xaa-Pro aminopeptidase 2	other proteins
Cellular Component	2	GO:0031224	intrinsic component of membrane	Q8R2F2	3.01507	4.82356e-09	Lower aggregation propensity in NKM	Proteins	Sphingolipid delta(4)-desaturase/C4-monooxygenase DES2	other proteins
Cellular Component	2	GO:0031224	intrinsic component of membrane	Q9D1N2	3.01507	4.82356e-09	Lower aggregation propensity in NKM	Proteins	Glycosylphosphatidylinositol-anchored high density lipoprotein-binding protein 1	other proteins
Cellular Component	2	GO:0031224	intrinsic component of membrane	Q8R3H7	3.01507	4.82356e-09	Lower aggregation propensity in NKM	Proteins	Heparan sulfate 2-O-sulfotransferase 1	other proteins
Cellular Component	2	GO:0031224	intrinsic component of membrane	P31428	3.01507	4.82356e-09	Lower aggregation propensity in NKM	Proteins	Dipeptidase 1	other proteins
Cellular Component	2	GO:0031224	intrinsic component of membrane	Q60932	3.01507	4.82356e-09	Lower aggregation propensity in NKM	Proteins	Voltage-dependent anion-selective channel protein 1	other proteins
Cellular Component	2	GO:0031224	intrinsic component of membrane	Q9CQP8	3.01507	4.82356e-09	Lower aggregation propensity in NKM	Proteins	Cation channel sperm-associated protein subunit zeta	other proteins
Cellular Component	2	GO:0031224	intrinsic component of membrane	Q9Z222	3.01507	4.82356e-09	Lower aggregation propensity in NKM	Proteins	N-acetyllactosaminide beta-1,3-N-acetylglucosaminyltransferase 2	other proteins
Cellular Component	2	GO:0031224	intrinsic component of membrane	Q9DBZ1	3.01507	4.82356e-09	Lower aggregation propensity in NKM	Proteins	Inhibitor of nuclear factor kappa-B kinase-interacting protein	other proteins
Cellular Component	2	GO:0031224	intrinsic component of membrane	P29121	3.01507	4.82356e-09	Lower aggregation propensity in NKM	Proteins	Proprotein convertase subtilisin/kexin type 4	other proteins
Cellular Component	2	GO:0031224	intrinsic component of membrane	Q8CFZ4	3.01507	4.82356e-09	Lower aggregation propensity in NKM	Proteins	Glypican-3	other proteins
Cellular Component	2	GO:0031224	intrinsic component of membrane	Q920A9	3.01507	4.82356e-09	Lower aggregation propensity in NKM	Proteins	Fc receptor-like A	other proteins
Cellular Component	2	GO:0031224	intrinsic component of membrane	Q8K5B1	3.01507	4.82356e-09	Lower aggregation propensity in NKM	Proteins	Interleukin-31 receptor subunit alpha	other proteins
Cellular Component	2	GO:0031224	intrinsic component of membrane	Q3UMW8	3.01507	4.82356e-09	Lower aggregation propensity in NKM	Proteins	Ceroid-lipofuscinosis neuronal protein 5 homolog	other proteins
Cellular Component	2	GO:0031224	intrinsic component of membrane	Q9QZ25	3.01507	4.82356e-09	Lower aggregation propensity in NKM	Proteins	Vascular non-inflammatory molecule 3	other proteins
Cellular Component	2	GO:0031224	intrinsic component of membrane	Q8CFJ7	3.01507	4.82356e-09	Lower aggregation propensity in NKM	Proteins	Solute carrier family 25 member 45	other proteins
Cellular Component	2	GO:0031224	intrinsic component of membrane	Q05A56	3.01507	4.82356e-09	Lower aggregation propensity in NKM	Proteins	Hyaluronidase-4	other proteins
Cellular Component	2	GO:0031224	intrinsic component of membrane	A2AA28	3.01507	4.82356e-09	Lower aggregation propensity in NKM	Proteins	Methyltransferase-like protein 23	chaperone clients
Cellular Component	2	GO:0031224	intrinsic component of membrane	Q9JJW0	3.01507	4.82356e-09	Lower aggregation propensity in NKM	Proteins	Peroxisomal membrane protein 4	other proteins
Cellular Component	1	GO:0031225	anchored component of membrane	B1AVD1	6.24256	1.97638e-07	Lower aggregation propensity in NKM	Proteins	Xaa-Pro aminopeptidase 2	other proteins
Cellular Component	1	GO:0031225	anchored component of membrane	Q9D1N2	6.24256	1.97638e-07	Lower aggregation propensity in NKM	Proteins	Glycosylphosphatidylinositol-anchored high density lipoprotein-binding protein 1	other proteins
Cellular Component	1	GO:0031225	anchored component of membrane	P18181	6.24256	1.97638e-07	Lower aggregation propensity in NKM	Proteins	CD48 antigen	other proteins
Cellular Component	1	GO:0031225	anchored component of membrane	Q9R0R1	6.24256	1.97638e-07	Lower aggregation propensity in NKM	Proteins	Melanotransferrin	other proteins
Cellular Component	1	GO:0031225	anchored component of membrane	P31428	6.24256	1.97638e-07	Lower aggregation propensity in NKM	Proteins	Dipeptidase 1	other proteins
Cellular Component	1	GO:0031225	anchored component of membrane	Q91X17	6.24256	1.97638e-07	Lower aggregation propensity in NKM	Proteins	Uromodulin	other proteins
Cellular Component	1	GO:0031225	anchored component of membrane	P97766	6.24256	1.97638e-07	Lower aggregation propensity in NKM	Proteins	Cryptic protein	other proteins
Cellular Component	1	GO:0031225	anchored component of membrane	Q8CFZ4	6.24256	1.97638e-07	Lower aggregation propensity in NKM	Proteins	Glypican-3	other proteins
Cellular Component	1	GO:0031225	anchored component of membrane	Q8BLC3	6.24256	1.97638e-07	Lower aggregation propensity in NKM	Proteins	Ly6/PLAUR domain-containing protein 1	other proteins
Cellular Component	1	GO:0031225	anchored component of membrane	P51865	6.24256	1.97638e-07	Lower aggregation propensity in NKM	Proteins	Teratocarcinoma-derived growth factor	chaperone clients
Cellular Component	1	GO:0031225	anchored component of membrane	P57096	6.24256	1.97638e-07	Lower aggregation propensity in NKM	Proteins	Prostate stem cell antigen	other proteins
Cellular Component	1	GO:0031225	anchored component of membrane	Q9QZ25	6.24256	1.97638e-07	Lower aggregation propensity in NKM	Proteins	Vascular non-inflammatory molecule 3	other proteins
Cellular Component	1	GO:0031225	anchored component of membrane	Q9QZF2	6.24256	1.97638e-07	Lower aggregation propensity in NKM	Proteins	Glypican-1	other proteins
Cellular Component	1	GO:0031225	anchored component of membrane	Q9ESD1	6.24256	1.97638e-07	Lower aggregation propensity in NKM	Proteins	Prostasin	other proteins
Cellular Component	0	GO:0009986	cell surface	Q60994	4.00857	3.80713e-07	Lower aggregation propensity in NKM	Proteins	Adiponectin	other proteins
Cellular Component	0	GO:0009986	cell surface	F8VPQ6	4.00857	3.80713e-07	Lower aggregation propensity in NKM	Proteins	Alkaline phosphatase	other proteins
Cellular Component	0	GO:0009986	cell surface	Q9D1N2	4.00857	3.80713e-07	Lower aggregation propensity in NKM	Proteins	Glycosylphosphatidylinositol-anchored high density lipoprotein-binding protein 1	other proteins
Cellular Component	0	GO:0009986	cell surface	P18181	4.00857	3.80713e-07	Lower aggregation propensity in NKM	Proteins	CD48 antigen	other proteins
Cellular Component	0	GO:0009986	cell surface	Q9R0R1	4.00857	3.80713e-07	Lower aggregation propensity in NKM	Proteins	Melanotransferrin	other proteins
Cellular Component	0	GO:0009986	cell surface	Q91X17	4.00857	3.80713e-07	Lower aggregation propensity in NKM	Proteins	Uromodulin	other proteins
Cellular Component	0	GO:0009986	cell surface	Q9ESS2	4.00857	3.80713e-07	Lower aggregation propensity in NKM	Proteins	Fibroblast growth factor 22	other proteins
Cellular Component	0	GO:0009986	cell surface	P97766	4.00857	3.80713e-07	Lower aggregation propensity in NKM	Proteins	Cryptic protein	other proteins
Cellular Component	0	GO:0009986	cell surface	Q8CFZ4	4.00857	3.80713e-07	Lower aggregation propensity in NKM	Proteins	Glypican-3	other proteins
Cellular Component	0	GO:0009986	cell surface	Q8BFU0	4.00857	3.80713e-07	Lower aggregation propensity in NKM	Proteins	R-spondin-2	other proteins
Cellular Component	0	GO:0009986	cell surface	P51865	4.00857	3.80713e-07	Lower aggregation propensity in NKM	Proteins	Teratocarcinoma-derived growth factor	chaperone clients
Cellular Component	0	GO:0009986	cell surface	Q8K5B1	4.00857	3.80713e-07	Lower aggregation propensity in NKM	Proteins	Interleukin-31 receptor subunit alpha	other proteins
Cellular Component	0	GO:0009986	cell surface	P20033	4.00857	3.80713e-07	Lower aggregation propensity in NKM	Proteins	Platelet-derived growth factor subunit A	other proteins
Cellular Component	0	GO:0009986	cell surface	Q8C4U3	4.00857	3.80713e-07	Lower aggregation propensity in NKM	Proteins	Secreted frizzled-related protein 1	other proteins
Cellular Component	0	GO:0009986	cell surface	Q05A56	4.00857	3.80713e-07	Lower aggregation propensity in NKM	Proteins	Hyaluronidase-4	other proteins
Cellular Component	0	GO:0009986	cell surface	Q8R4V5	4.00857	3.80713e-07	Lower aggregation propensity in NKM	Proteins	Oncoprotein-induced transcript 3 protein	other proteins
Cellular Component	0	GO:0009986	cell surface	P25785	4.00857	3.80713e-07	Lower aggregation propensity in NKM	Proteins	Metalloproteinase inhibitor 2	chaperone clients
Cellular Component	0	GO:0009986	cell surface	Q9QZF2	4.00857	3.80713e-07	Lower aggregation propensity in NKM	Proteins	Glypican-1	other proteins
Cellular Component	0	GO:0009986	cell surface	P97391	4.00857	3.80713e-07	Lower aggregation propensity in NKM	Proteins	Calcium-dependent phospholipase A2	other proteins
Cellular Component	0	GO:0009986	cell surface	J3S6Y1	4.00857	3.80713e-07	Lower aggregation propensity in NKM	Proteins	Thrombospondin-type laminin G domain and EAR repeat-containing protein	other proteins
Cellular Component	0	GO:0005615	extracellular space	Q8VE43	3.96849	2.41515e-21	Lower aggregation propensity in NKM	Proteins	Meteorin-like protein	other proteins
Cellular Component	0	GO:0005615	extracellular space	Q61477	3.96849	2.41515e-21	Lower aggregation propensity in NKM	Proteins	Neuroblastoma suppressor of tumorigenicity 1	other proteins
Cellular Component	0	GO:0005615	extracellular space	Q9CX63	3.96849	2.41515e-21	Lower aggregation propensity in NKM	Proteins	Protein IL-40	other proteins
Cellular Component	0	GO:0005615	extracellular space	Q3UW09	3.96849	2.41515e-21	Lower aggregation propensity in NKM	Proteins	Serine peptidase inhibitor, Kunitz type, 3	other proteins
Cellular Component	0	GO:0005615	extracellular space	O70176	3.96849	2.41515e-21	Lower aggregation propensity in NKM	Proteins	Pituitary adenylate cyclase-activating polypeptide	other proteins
Cellular Component	0	GO:0005615	extracellular space	Q9ER05	3.96849	2.41515e-21	Lower aggregation propensity in NKM	Proteins	Chymopasin	other proteins
Cellular Component	0	GO:0005615	extracellular space	P30882	3.96849	2.41515e-21	Lower aggregation propensity in NKM	Proteins	C-C motif chemokine 5	other proteins
Cellular Component	0	GO:0005615	extracellular space	Q62288	3.96849	2.41515e-21	Lower aggregation propensity in NKM	Proteins	Testican-1	other proteins
Cellular Component	0	GO:0005615	extracellular space	Q80SU4	3.96849	2.41515e-21	Lower aggregation propensity in NKM	Proteins	Interferon alpha-13	other proteins
Cellular Component	0	GO:0005615	extracellular space	P51865	3.96849	2.41515e-21	Lower aggregation propensity in NKM	Proteins	Teratocarcinoma-derived growth factor	chaperone clients
Cellular Component	0	GO:0005615	extracellular space	P21844	3.96849	2.41515e-21	Lower aggregation propensity in NKM	Proteins	Chymase	other proteins
Cellular Component	0	GO:0005615	extracellular space	Q9JIL2	3.96849	2.41515e-21	Lower aggregation propensity in NKM	Proteins	C-C motif chemokine 28	other proteins
Cellular Component	0	GO:0005615	extracellular space	P20033	3.96849	2.41515e-21	Lower aggregation propensity in NKM	Proteins	Platelet-derived growth factor subunit A	other proteins
Cellular Component	0	GO:0005615	extracellular space	P41539	3.96849	2.41515e-21	Lower aggregation propensity in NKM	Proteins	Protachykinin-1	other proteins
Cellular Component	0	GO:0005615	extracellular space	P47993	3.96849	2.41515e-21	Lower aggregation propensity in NKM	Proteins	Lymphotactin	other proteins
Cellular Component	0	GO:0005615	extracellular space	Q9WVH9	3.96849	2.41515e-21	Lower aggregation propensity in NKM	Proteins	Fibulin-5	other proteins
Cellular Component	0	GO:0005615	extracellular space	Q80WM7	3.96849	2.41515e-21	Lower aggregation propensity in NKM	Proteins	Serine protease 33	other proteins
Cellular Component	0	GO:0005615	extracellular space	P47878	3.96849	2.41515e-21	Lower aggregation propensity in NKM	Proteins	Insulin-like growth factor-binding protein 3	other proteins
Cellular Component	0	GO:0005615	extracellular space	P98086	3.96849	2.41515e-21	Lower aggregation propensity in NKM	Proteins	Complement C1q subcomponent subunit A	chaperone clients
Cellular Component	0	GO:0005615	extracellular space	Q60994	3.96849	2.41515e-21	Lower aggregation propensity in NKM	Proteins	Adiponectin	other proteins
Cellular Component	0	GO:0005615	extracellular space	P29268	3.96849	2.41515e-21	Lower aggregation propensity in NKM	Proteins	Connective tissue growth factor	other proteins
Cellular Component	0	GO:0005615	extracellular space	P97953	3.96849	2.41515e-21	Lower aggregation propensity in NKM	Proteins	Vascular endothelial growth factor C	other proteins
Cellular Component	0	GO:0005615	extracellular space	O70283	3.96849	2.41515e-21	Lower aggregation propensity in NKM	Proteins	Protein Wnt-2b	other proteins
Cellular Component	0	GO:0005615	extracellular space	O08712	3.96849	2.41515e-21	Lower aggregation propensity in NKM	Proteins	Tumor necrosis factor receptor superfamily member 11B	other proteins
Cellular Component	0	GO:0005615	extracellular space	P33622	3.96849	2.41515e-21	Lower aggregation propensity in NKM	Proteins	Apolipoprotein C-III	other proteins
Cellular Component	0	GO:0005615	extracellular space	P20722	3.96849	2.41515e-21	Lower aggregation propensity in NKM	Proteins	Bone morphogenetic protein 6	other proteins
Cellular Component	0	GO:0005615	extracellular space	Q9QZ25	3.96849	2.41515e-21	Lower aggregation propensity in NKM	Proteins	Vascular non-inflammatory molecule 3	other proteins
Cellular Component	0	GO:0005615	extracellular space	P22387	3.96849	2.41515e-21	Lower aggregation propensity in NKM	Proteins	Endothelin-1	other proteins
Cellular Component	0	GO:0005615	extracellular space	Q8R4V5	3.96849	2.41515e-21	Lower aggregation propensity in NKM	Proteins	Oncoprotein-induced transcript 3 protein	other proteins
Cellular Component	0	GO:0005615	extracellular space	A2BHR2	3.96849	2.41515e-21	Lower aggregation propensity in NKM	Proteins	Lipocalin 11	other proteins
Cellular Component	0	GO:0005615	extracellular space	Q9WV54	3.96849	2.41515e-21	Lower aggregation propensity in NKM	Proteins	Acid ceramidase	chaperone clients
Cellular Component	0	GO:0005615	extracellular space	Q9Z1L4	3.96849	2.41515e-21	Lower aggregation propensity in NKM	Proteins	Retinoschisin	other proteins
Cellular Component	0	GO:0005615	extracellular space	Q9R0R1	3.96849	2.41515e-21	Lower aggregation propensity in NKM	Proteins	Melanotransferrin	other proteins
Cellular Component	0	GO:0005615	extracellular space	Q91X17	3.96849	2.41515e-21	Lower aggregation propensity in NKM	Proteins	Uromodulin	other proteins
Cellular Component	0	GO:0005615	extracellular space	P97401	3.96849	2.41515e-21	Lower aggregation propensity in NKM	Proteins	Secreted frizzled-related protein 3	other proteins
Cellular Component	0	GO:0005615	extracellular space	Q3ZRW6	3.96849	2.41515e-21	Lower aggregation propensity in NKM	Proteins	Clusterin-like protein 1	other proteins
Cellular Component	0	GO:0005615	extracellular space	Q9D140	3.96849	2.41515e-21	Lower aggregation propensity in NKM	Proteins	Kallikrein c	chaperone clients
Cellular Component	0	GO:0005615	extracellular space	P34821	3.96849	2.41515e-21	Lower aggregation propensity in NKM	Proteins	Bone morphogenetic protein 8A	other proteins
Cellular Component	0	GO:0005615	extracellular space	Q9Z0J7	3.96849	2.41515e-21	Lower aggregation propensity in NKM	Proteins	Growth/differentiation factor 15	other proteins
Cellular Component	0	GO:0005615	extracellular space	O55233	3.96849	2.41515e-21	Lower aggregation propensity in NKM	Proteins	Cerberus	chaperone clients
Cellular Component	0	GO:0005615	extracellular space	Q9D7D2	3.96849	2.41515e-21	Lower aggregation propensity in NKM	Proteins	Serpin A9	other proteins
Cellular Component	0	GO:0005615	extracellular space	O55038	3.96849	2.41515e-21	Lower aggregation propensity in NKM	Proteins	C-X-C motif chemokine 13	other proteins
Cellular Component	0	GO:0005615	extracellular space	P41317	3.96849	2.41515e-21	Lower aggregation propensity in NKM	Proteins	Mannose-binding protein C	other proteins
Cellular Component	0	GO:0005615	extracellular space	P25785	3.96849	2.41515e-21	Lower aggregation propensity in NKM	Proteins	Metalloproteinase inhibitor 2	chaperone clients
Cellular Component	0	GO:0005615	extracellular space	O88593	3.96849	2.41515e-21	Lower aggregation propensity in NKM	Proteins	Peptidoglycan recognition protein 1	other proteins
Cellular Component	0	GO:0005615	extracellular space	Q9ESD1	3.96849	2.41515e-21	Lower aggregation propensity in NKM	Proteins	Prostasin	other proteins
Cellular Component	0	GO:0005615	extracellular space	Q9ESH5	3.96849	2.41515e-21	Lower aggregation propensity in NKM	Proteins	WAP four-disulfide core domain protein 1	other proteins
Cellular Component	0	GO:0005615	extracellular space	B1AVD1	3.96849	2.41515e-21	Lower aggregation propensity in NKM	Proteins	Xaa-Pro aminopeptidase 2	other proteins
Cellular Component	0	GO:0005615	extracellular space	Q8CGV8	3.96849	2.41515e-21	Lower aggregation propensity in NKM	Proteins	Matrix metallopeptidase 28 (epilysin)	other proteins
Cellular Component	0	GO:0005615	extracellular space	F6R5P4	3.96849	2.41515e-21	Lower aggregation propensity in NKM	Proteins	C-C motif chemokine	other proteins
Cellular Component	0	GO:0005615	extracellular space	P48540	3.96849	2.41515e-21	Lower aggregation propensity in NKM	Proteins	Glial cell line-derived neurotrophic factor	other proteins
Cellular Component	0	GO:0005615	extracellular space	Q08535	3.96849	2.41515e-21	Lower aggregation propensity in NKM	Proteins	Secretin	other proteins
Cellular Component	0	GO:0005615	extracellular space	P70158	3.96849	2.41515e-21	Lower aggregation propensity in NKM	Proteins	Acid sphingomyelinase-like phosphodiesterase 3a	other proteins
Cellular Component	0	GO:0005615	extracellular space	Q925I7	3.96849	2.41515e-21	Lower aggregation propensity in NKM	Proteins	Platelet-derived growth factor D	other proteins
Cellular Component	0	GO:0005615	extracellular space	Q05020	3.96849	2.41515e-21	Lower aggregation propensity in NKM	Proteins	Apolipoprotein C-II	other proteins
Cellular Component	0	GO:0005615	extracellular space	Q62356	3.96849	2.41515e-21	Lower aggregation propensity in NKM	Proteins	Follistatin-related protein 1	other proteins
Cellular Component	0	GO:0005615	extracellular space	Q00493	3.96849	2.41515e-21	Lower aggregation propensity in NKM	Proteins	Carboxypeptidase E	other proteins
Cellular Component	0	GO:0005615	extracellular space	Q9EQC7	3.96849	2.41515e-21	Lower aggregation propensity in NKM	Proteins	Follistatin-related protein 3	other proteins
Cellular Component	0	GO:0005615	extracellular space	Q9DD06	3.96849	2.41515e-21	Lower aggregation propensity in NKM	Proteins	Retinoic acid receptor responder protein 2	other proteins
Cellular Component	0	GO:0005615	extracellular space	P63075	3.96849	2.41515e-21	Lower aggregation propensity in NKM	Proteins	Fibroblast growth factor 17	other proteins
Cellular Component	0	GO:0005615	extracellular space	Q91V80	3.96849	2.41515e-21	Lower aggregation propensity in NKM	Proteins	Apolipoprotein F	other proteins
Cellular Component	0	GO:0005615	extracellular space	P09240	3.96849	2.41515e-21	Lower aggregation propensity in NKM	Proteins	Cholecystokinin	other proteins
Cellular Component	0	GO:0005615	extracellular space	Q8C4U3	3.96849	2.41515e-21	Lower aggregation propensity in NKM	Proteins	Secreted frizzled-related protein 1	other proteins
Cellular Component	0	GO:0005615	extracellular space	Q00724	3.96849	2.41515e-21	Lower aggregation propensity in NKM	Proteins	Retinol-binding protein 4	other proteins
Cellular Component	0	GO:0005615	extracellular space	Q8CG16	3.96849	2.41515e-21	Lower aggregation propensity in NKM	Proteins	Complement C1r-A subcomponent	other proteins
Cellular Component	1	GO:0005576	extracellular region	Q8VE43	3.63284	1.47626e-28	Lower aggregation propensity in NKM	Proteins	Meteorin-like protein	other proteins
Cellular Component	1	GO:0005576	extracellular region	Q61477	3.63284	1.47626e-28	Lower aggregation propensity in NKM	Proteins	Neuroblastoma suppressor of tumorigenicity 1	other proteins
Cellular Component	1	GO:0005576	extracellular region	Q9CX63	3.63284	1.47626e-28	Lower aggregation propensity in NKM	Proteins	Protein IL-40	other proteins
Cellular Component	1	GO:0005576	extracellular region	Q9R0X2	3.63284	1.47626e-28	Lower aggregation propensity in NKM	Proteins	ADAM DEC1	other proteins
Cellular Component	1	GO:0005576	extracellular region	Q3UW09	3.63284	1.47626e-28	Lower aggregation propensity in NKM	Proteins	Serine peptidase inhibitor, Kunitz type, 3	other proteins
Cellular Component	1	GO:0005576	extracellular region	O70176	3.63284	1.47626e-28	Lower aggregation propensity in NKM	Proteins	Pituitary adenylate cyclase-activating polypeptide	other proteins
Cellular Component	1	GO:0005576	extracellular region	Q9ER05	3.63284	1.47626e-28	Lower aggregation propensity in NKM	Proteins	Chymopasin	other proteins
Cellular Component	1	GO:0005576	extracellular region	Q9JHF9	3.63284	1.47626e-28	Lower aggregation propensity in NKM	Proteins	Lymphocyte antigen 96	other proteins
Cellular Component	1	GO:0005576	extracellular region	P30882	3.63284	1.47626e-28	Lower aggregation propensity in NKM	Proteins	C-C motif chemokine 5	other proteins
Cellular Component	1	GO:0005576	extracellular region	Q62288	3.63284	1.47626e-28	Lower aggregation propensity in NKM	Proteins	Testican-1	other proteins
Cellular Component	1	GO:0005576	extracellular region	Q80SU4	3.63284	1.47626e-28	Lower aggregation propensity in NKM	Proteins	Interferon alpha-13	other proteins
Cellular Component	1	GO:0005576	extracellular region	P51865	3.63284	1.47626e-28	Lower aggregation propensity in NKM	Proteins	Teratocarcinoma-derived growth factor	chaperone clients
Cellular Component	1	GO:0005576	extracellular region	P21844	3.63284	1.47626e-28	Lower aggregation propensity in NKM	Proteins	Chymase	other proteins
Cellular Component	1	GO:0005576	extracellular region	Q9JIL2	3.63284	1.47626e-28	Lower aggregation propensity in NKM	Proteins	C-C motif chemokine 28	other proteins
Cellular Component	1	GO:0005576	extracellular region	P20033	3.63284	1.47626e-28	Lower aggregation propensity in NKM	Proteins	Platelet-derived growth factor subunit A	other proteins
Cellular Component	1	GO:0005576	extracellular region	P41539	3.63284	1.47626e-28	Lower aggregation propensity in NKM	Proteins	Protachykinin-1	other proteins
Cellular Component	1	GO:0005576	extracellular region	Q810Z1	3.63284	1.47626e-28	Lower aggregation propensity in NKM	Proteins	Epididymal-specific lipocalin-10	other proteins
Cellular Component	1	GO:0005576	extracellular region	Q30KN8	3.63284	1.47626e-28	Lower aggregation propensity in NKM	Proteins	Beta-defensin 25	other proteins
Cellular Component	1	GO:0005576	extracellular region	Q91VX5	3.63284	1.47626e-28	Lower aggregation propensity in NKM	Proteins	Neurexophilin-3	other proteins
Cellular Component	1	GO:0005576	extracellular region	P47993	3.63284	1.47626e-28	Lower aggregation propensity in NKM	Proteins	Lymphotactin	other proteins
Cellular Component	1	GO:0005576	extracellular region	Q9WVH9	3.63284	1.47626e-28	Lower aggregation propensity in NKM	Proteins	Fibulin-5	other proteins
Cellular Component	1	GO:0005576	extracellular region	Q9QZF2	3.63284	1.47626e-28	Lower aggregation propensity in NKM	Proteins	Glypican-1	other proteins
Cellular Component	1	GO:0005576	extracellular region	Q80WM7	3.63284	1.47626e-28	Lower aggregation propensity in NKM	Proteins	Serine protease 33	other proteins
Cellular Component	1	GO:0005576	extracellular region	P47878	3.63284	1.47626e-28	Lower aggregation propensity in NKM	Proteins	Insulin-like growth factor-binding protein 3	other proteins
Cellular Component	1	GO:0005576	extracellular region	P97391	3.63284	1.47626e-28	Lower aggregation propensity in NKM	Proteins	Calcium-dependent phospholipase A2	other proteins
Cellular Component	1	GO:0005576	extracellular region	P98086	3.63284	1.47626e-28	Lower aggregation propensity in NKM	Proteins	Complement C1q subcomponent subunit A	chaperone clients
Cellular Component	1	GO:0005576	extracellular region	J3S6Y1	3.63284	1.47626e-28	Lower aggregation propensity in NKM	Proteins	Thrombospondin-type laminin G domain and EAR repeat-containing protein	other proteins
Cellular Component	1	GO:0005576	extracellular region	Q60994	3.63284	1.47626e-28	Lower aggregation propensity in NKM	Proteins	Adiponectin	other proteins
Cellular Component	1	GO:0005576	extracellular region	Q9D236	3.63284	1.47626e-28	Lower aggregation propensity in NKM	Proteins	Serine protease HTRA3	other proteins
Cellular Component	1	GO:0005576	extracellular region	P29268	3.63284	1.47626e-28	Lower aggregation propensity in NKM	Proteins	Connective tissue growth factor	other proteins
Cellular Component	1	GO:0005576	extracellular region	Q8CFR0	3.63284	1.47626e-28	Lower aggregation propensity in NKM	Proteins	Complement C1q-like protein 2	other proteins
Cellular Component	1	GO:0005576	extracellular region	P97953	3.63284	1.47626e-28	Lower aggregation propensity in NKM	Proteins	Vascular endothelial growth factor C	other proteins
Cellular Component	1	GO:0005576	extracellular region	O70283	3.63284	1.47626e-28	Lower aggregation propensity in NKM	Proteins	Protein Wnt-2b	other proteins
Cellular Component	1	GO:0005576	extracellular region	Q8BFU0	3.63284	1.47626e-28	Lower aggregation propensity in NKM	Proteins	R-spondin-2	other proteins
Cellular Component	1	GO:0005576	extracellular region	Q3UPR9	3.63284	1.47626e-28	Lower aggregation propensity in NKM	Proteins	Somatomedin-B and thrombospondin type-1 domain-containing protein	other proteins
Cellular Component	1	GO:0005576	extracellular region	O08712	3.63284	1.47626e-28	Lower aggregation propensity in NKM	Proteins	Tumor necrosis factor receptor superfamily member 11B	other proteins
Cellular Component	1	GO:0005576	extracellular region	P33622	3.63284	1.47626e-28	Lower aggregation propensity in NKM	Proteins	Apolipoprotein C-III	other proteins
Cellular Component	1	GO:0005576	extracellular region	Q61200	3.63284	1.47626e-28	Lower aggregation propensity in NKM	Proteins	Neurexophilin-1	other proteins
Cellular Component	1	GO:0005576	extracellular region	Q8K3I8	3.63284	1.47626e-28	Lower aggregation propensity in NKM	Proteins	Beta-defensin 19	other proteins
Cellular Component	1	GO:0005576	extracellular region	Q2TJ95	3.63284	1.47626e-28	Lower aggregation propensity in NKM	Proteins	R-spondin-3	other proteins
Cellular Component	1	GO:0005576	extracellular region	P20722	3.63284	1.47626e-28	Lower aggregation propensity in NKM	Proteins	Bone morphogenetic protein 6	other proteins
Cellular Component	1	GO:0005576	extracellular region	Q9QZ25	3.63284	1.47626e-28	Lower aggregation propensity in NKM	Proteins	Vascular non-inflammatory molecule 3	other proteins
Cellular Component	1	GO:0005576	extracellular region	P22387	3.63284	1.47626e-28	Lower aggregation propensity in NKM	Proteins	Endothelin-1	other proteins
Cellular Component	1	GO:0005576	extracellular region	Q8R4V5	3.63284	1.47626e-28	Lower aggregation propensity in NKM	Proteins	Oncoprotein-induced transcript 3 protein	other proteins
Cellular Component	1	GO:0005576	extracellular region	A2BHR2	3.63284	1.47626e-28	Lower aggregation propensity in NKM	Proteins	Lipocalin 11	other proteins
Cellular Component	1	GO:0005576	extracellular region	Q9WV54	3.63284	1.47626e-28	Lower aggregation propensity in NKM	Proteins	Acid ceramidase	chaperone clients
Cellular Component	1	GO:0005576	extracellular region	Q9Z1L4	3.63284	1.47626e-28	Lower aggregation propensity in NKM	Proteins	Retinoschisin	other proteins
Cellular Component	1	GO:0005576	extracellular region	Q9R0R1	3.63284	1.47626e-28	Lower aggregation propensity in NKM	Proteins	Melanotransferrin	other proteins
Cellular Component	1	GO:0005576	extracellular region	Q91X17	3.63284	1.47626e-28	Lower aggregation propensity in NKM	Proteins	Uromodulin	other proteins
Cellular Component	1	GO:0005576	extracellular region	Q80XD8	3.63284	1.47626e-28	Lower aggregation propensity in NKM	Proteins	Proline-rich acidic protein 1	other proteins
Cellular Component	1	GO:0005576	extracellular region	P97401	3.63284	1.47626e-28	Lower aggregation propensity in NKM	Proteins	Secreted frizzled-related protein 3	other proteins
Cellular Component	1	GO:0005576	extracellular region	Q3ZRW6	3.63284	1.47626e-28	Lower aggregation propensity in NKM	Proteins	Clusterin-like protein 1	other proteins
Cellular Component	1	GO:0005576	extracellular region	P97766	3.63284	1.47626e-28	Lower aggregation propensity in NKM	Proteins	Cryptic protein	other proteins
Cellular Component	1	GO:0005576	extracellular region	Q9D140	3.63284	1.47626e-28	Lower aggregation propensity in NKM	Proteins	Kallikrein c	chaperone clients
Cellular Component	1	GO:0005576	extracellular region	Q3V1I0	3.63284	1.47626e-28	Lower aggregation propensity in NKM	Proteins	Lysozyme g-like protein 2	other proteins
Cellular Component	1	GO:0005576	extracellular region	P34821	3.63284	1.47626e-28	Lower aggregation propensity in NKM	Proteins	Bone morphogenetic protein 8A	other proteins
Cellular Component	1	GO:0005576	extracellular region	Q3UW21	3.63284	1.47626e-28	Lower aggregation propensity in NKM	Proteins	Colipase-like protein 2	other proteins
Cellular Component	1	GO:0005576	extracellular region	Q9Z0J7	3.63284	1.47626e-28	Lower aggregation propensity in NKM	Proteins	Growth/differentiation factor 15	other proteins
Cellular Component	1	GO:0005576	extracellular region	P07091	3.63284	1.47626e-28	Lower aggregation propensity in NKM	Proteins	Protein S100-A4	other proteins
Cellular Component	1	GO:0005576	extracellular region	O55233	3.63284	1.47626e-28	Lower aggregation propensity in NKM	Proteins	Cerberus	chaperone clients
Cellular Component	1	GO:0005576	extracellular region	Q9D7D2	3.63284	1.47626e-28	Lower aggregation propensity in NKM	Proteins	Serpin A9	other proteins
Cellular Component	1	GO:0005576	extracellular region	Q6IE32	3.63284	1.47626e-28	Lower aggregation propensity in NKM	Proteins	Serine protease inhibitor Kazal-type 7	other proteins
Cellular Component	1	GO:0005576	extracellular region	O55038	3.63284	1.47626e-28	Lower aggregation propensity in NKM	Proteins	C-X-C motif chemokine 13	other proteins
Cellular Component	1	GO:0005576	extracellular region	P41317	3.63284	1.47626e-28	Lower aggregation propensity in NKM	Proteins	Mannose-binding protein C	other proteins
Cellular Component	1	GO:0005576	extracellular region	P25785	3.63284	1.47626e-28	Lower aggregation propensity in NKM	Proteins	Metalloproteinase inhibitor 2	chaperone clients
Cellular Component	1	GO:0005576	extracellular region	O88593	3.63284	1.47626e-28	Lower aggregation propensity in NKM	Proteins	Peptidoglycan recognition protein 1	other proteins
Cellular Component	1	GO:0005576	extracellular region	Q8R448	3.63284	1.47626e-28	Lower aggregation propensity in NKM	Proteins	Otospiralin	other proteins
Cellular Component	1	GO:0005576	extracellular region	Q9ESD1	3.63284	1.47626e-28	Lower aggregation propensity in NKM	Proteins	Prostasin	other proteins
Cellular Component	1	GO:0005576	extracellular region	Q9ESH5	3.63284	1.47626e-28	Lower aggregation propensity in NKM	Proteins	WAP four-disulfide core domain protein 1	other proteins
Cellular Component	1	GO:0005576	extracellular region	B1AVD1	3.63284	1.47626e-28	Lower aggregation propensity in NKM	Proteins	Xaa-Pro aminopeptidase 2	other proteins
Cellular Component	1	GO:0005576	extracellular region	Q8CGV8	3.63284	1.47626e-28	Lower aggregation propensity in NKM	Proteins	Matrix metallopeptidase 28 (epilysin)	other proteins
Cellular Component	1	GO:0005576	extracellular region	A4FUP9	3.63284	1.47626e-28	Lower aggregation propensity in NKM	Proteins	Glycosyltransferase 1 domain-containing protein 1	other proteins
Cellular Component	1	GO:0005576	extracellular region	F6R5P4	3.63284	1.47626e-28	Lower aggregation propensity in NKM	Proteins	C-C motif chemokine	other proteins
Cellular Component	1	GO:0005576	extracellular region	P48540	3.63284	1.47626e-28	Lower aggregation propensity in NKM	Proteins	Glial cell line-derived neurotrophic factor	other proteins
Cellular Component	1	GO:0005576	extracellular region	Q8VDL4	3.63284	1.47626e-28	Lower aggregation propensity in NKM	Proteins	ADP-dependent glucokinase	other proteins
Cellular Component	1	GO:0005576	extracellular region	Q08535	3.63284	1.47626e-28	Lower aggregation propensity in NKM	Proteins	Secretin	other proteins
Cellular Component	1	GO:0005576	extracellular region	P70158	3.63284	1.47626e-28	Lower aggregation propensity in NKM	Proteins	Acid sphingomyelinase-like phosphodiesterase 3a	other proteins
Cellular Component	1	GO:0005576	extracellular region	Q925I7	3.63284	1.47626e-28	Lower aggregation propensity in NKM	Proteins	Platelet-derived growth factor D	other proteins
Cellular Component	1	GO:0005576	extracellular region	Q9D256	3.63284	1.47626e-28	Lower aggregation propensity in NKM	Proteins	Serine protease inhibitor Kazal-type 12	other proteins
Cellular Component	1	GO:0005576	extracellular region	Q05020	3.63284	1.47626e-28	Lower aggregation propensity in NKM	Proteins	Apolipoprotein C-II	other proteins
Cellular Component	1	GO:0005576	extracellular region	Q7M742	3.63284	1.47626e-28	Lower aggregation propensity in NKM	Proteins	Secretoglobin family 1C member 1	other proteins
Cellular Component	1	GO:0005576	extracellular region	Q62356	3.63284	1.47626e-28	Lower aggregation propensity in NKM	Proteins	Follistatin-related protein 1	other proteins
Cellular Component	1	GO:0005576	extracellular region	Q00493	3.63284	1.47626e-28	Lower aggregation propensity in NKM	Proteins	Carboxypeptidase E	other proteins
Cellular Component	1	GO:0005576	extracellular region	Q9EPR2	3.63284	1.47626e-28	Lower aggregation propensity in NKM	Proteins	Group XIIA secretory phospholipase A2	other proteins
Cellular Component	1	GO:0005576	extracellular region	Q9EQC7	3.63284	1.47626e-28	Lower aggregation propensity in NKM	Proteins	Follistatin-related protein 3	other proteins
Cellular Component	1	GO:0005576	extracellular region	Q9DD06	3.63284	1.47626e-28	Lower aggregation propensity in NKM	Proteins	Retinoic acid receptor responder protein 2	other proteins
Cellular Component	1	GO:0005576	extracellular region	P63075	3.63284	1.47626e-28	Lower aggregation propensity in NKM	Proteins	Fibroblast growth factor 17	other proteins
Cellular Component	1	GO:0005576	extracellular region	Q91V80	3.63284	1.47626e-28	Lower aggregation propensity in NKM	Proteins	Apolipoprotein F	other proteins
Cellular Component	1	GO:0005576	extracellular region	P09240	3.63284	1.47626e-28	Lower aggregation propensity in NKM	Proteins	Cholecystokinin	other proteins
Cellular Component	1	GO:0005576	extracellular region	Q8C4U3	3.63284	1.47626e-28	Lower aggregation propensity in NKM	Proteins	Secreted frizzled-related protein 1	other proteins
Cellular Component	1	GO:0005576	extracellular region	Q00724	3.63284	1.47626e-28	Lower aggregation propensity in NKM	Proteins	Retinol-binding protein 4	other proteins
Cellular Component	1	GO:0005576	extracellular region	Q8CG16	3.63284	1.47626e-28	Lower aggregation propensity in NKM	Proteins	Complement C1r-A subcomponent	other proteins
Cellular Component	0	GO:0016021	integral component of membrane	Q9CX63	2.47412	6.58665e-05	Lower aggregation propensity in NKM	Proteins	Protein IL-40	other proteins
Cellular Component	0	GO:0016021	integral component of membrane	Q8BHN0	2.47412	6.58665e-05	Lower aggregation propensity in NKM	Proteins	Protein phosphatase 1L	other proteins
Cellular Component	0	GO:0016021	integral component of membrane	Q09PK2	2.47412	6.58665e-05	Lower aggregation propensity in NKM	Proteins	Retroviral-like aspartic protease 1	other proteins
Cellular Component	0	GO:0016021	integral component of membrane	Q9JHF9	2.47412	6.58665e-05	Lower aggregation propensity in NKM	Proteins	Lymphocyte antigen 96	other proteins
Cellular Component	0	GO:0016021	integral component of membrane	Q8BKN6	2.47412	6.58665e-05	Lower aggregation propensity in NKM	Proteins	Heparan sulfate glucosamine 3-O-sulfotransferase 3A1	other proteins
Cellular Component	0	GO:0016021	integral component of membrane	Q9JL56	2.47412	6.58665e-05	Lower aggregation propensity in NKM	Proteins	Glycerophosphodiester phosphodiesterase 1	other proteins
Cellular Component	0	GO:0016021	integral component of membrane	Q5SX19	2.47412	6.58665e-05	Lower aggregation propensity in NKM	Proteins	N-acetylglucosaminyl-phosphatidylinositol de-N-acetylase	other proteins
Cellular Component	0	GO:0016021	integral component of membrane	E9Q9W4	2.47412	6.58665e-05	Lower aggregation propensity in NKM	Proteins	Solute carrier family 27 (fatty acid transporter), member 6	other proteins
Cellular Component	0	GO:0016021	integral component of membrane	Q9ESD1	2.47412	6.58665e-05	Lower aggregation propensity in NKM	Proteins	Prostasin	other proteins
Cellular Component	0	GO:0016021	integral component of membrane	Q9JHX3	2.47412	6.58665e-05	Lower aggregation propensity in NKM	Proteins	Interleukin-21 receptor	other proteins
Cellular Component	0	GO:0016021	integral component of membrane	Q8R2F2	2.47412	6.58665e-05	Lower aggregation propensity in NKM	Proteins	Sphingolipid delta(4)-desaturase/C4-monooxygenase DES2	other proteins
Cellular Component	0	GO:0016021	integral component of membrane	Q8R3H7	2.47412	6.58665e-05	Lower aggregation propensity in NKM	Proteins	Heparan sulfate 2-O-sulfotransferase 1	other proteins
Cellular Component	0	GO:0016021	integral component of membrane	Q60932	2.47412	6.58665e-05	Lower aggregation propensity in NKM	Proteins	Voltage-dependent anion-selective channel protein 1	other proteins
Cellular Component	0	GO:0016021	integral component of membrane	Q9CQP8	2.47412	6.58665e-05	Lower aggregation propensity in NKM	Proteins	Cation channel sperm-associated protein subunit zeta	other proteins
Cellular Component	0	GO:0016021	integral component of membrane	Q9Z222	2.47412	6.58665e-05	Lower aggregation propensity in NKM	Proteins	N-acetyllactosaminide beta-1,3-N-acetylglucosaminyltransferase 2	other proteins
Cellular Component	0	GO:0016021	integral component of membrane	Q9DBZ1	2.47412	6.58665e-05	Lower aggregation propensity in NKM	Proteins	Inhibitor of nuclear factor kappa-B kinase-interacting protein	other proteins
Cellular Component	0	GO:0016021	integral component of membrane	P29121	2.47412	6.58665e-05	Lower aggregation propensity in NKM	Proteins	Proprotein convertase subtilisin/kexin type 4	other proteins
Cellular Component	0	GO:0016021	integral component of membrane	Q8CFZ4	2.47412	6.58665e-05	Lower aggregation propensity in NKM	Proteins	Glypican-3	other proteins
Cellular Component	0	GO:0016021	integral component of membrane	Q920A9	2.47412	6.58665e-05	Lower aggregation propensity in NKM	Proteins	Fc receptor-like A	other proteins
Cellular Component	0	GO:0016021	integral component of membrane	Q8K5B1	2.47412	6.58665e-05	Lower aggregation propensity in NKM	Proteins	Interleukin-31 receptor subunit alpha	other proteins
Cellular Component	0	GO:0016021	integral component of membrane	Q3UMW8	2.47412	6.58665e-05	Lower aggregation propensity in NKM	Proteins	Ceroid-lipofuscinosis neuronal protein 5 homolog	other proteins
Cellular Component	0	GO:0016021	integral component of membrane	Q8CFJ7	2.47412	6.58665e-05	Lower aggregation propensity in NKM	Proteins	Solute carrier family 25 member 45	other proteins
Cellular Component	0	GO:0016021	integral component of membrane	Q05A56	2.47412	6.58665e-05	Lower aggregation propensity in NKM	Proteins	Hyaluronidase-4	other proteins
Cellular Component	0	GO:0016021	integral component of membrane	A2AA28	2.47412	6.58665e-05	Lower aggregation propensity in NKM	Proteins	Methyltransferase-like protein 23	chaperone clients
Cellular Component	0	GO:0016021	integral component of membrane	Q9JJW0	2.47412	6.58665e-05	Lower aggregation propensity in NKM	Proteins	Peroxisomal membrane protein 4	other proteins
Cellular Component	0	GO:0032991	protein-containing complex	Q62406	0.612846	1.43483e-05	Lower aggregation propensity in NKM	Proteins	Interleukin-1 receptor-associated kinase 1	other proteins
Cellular Component	0	GO:0032991	protein-containing complex	Q9JHF9	0.612846	1.43483e-05	Lower aggregation propensity in NKM	Proteins	Lymphocyte antigen 96	other proteins
Cellular Component	0	GO:0032991	protein-containing complex	Q9DCJ5	0.612846	1.43483e-05	Lower aggregation propensity in NKM	Proteins	NADH dehydrogenase [ubiquinone] 1 alpha subcomplex subunit 8	other proteins
Cellular Component	0	GO:0032991	protein-containing complex	Q6DFW4	0.612846	1.43483e-05	Lower aggregation propensity in NKM	Proteins	Nucleolar protein 58	other proteins
Cellular Component	0	GO:0032991	protein-containing complex	P47878	0.612846	1.43483e-05	Lower aggregation propensity in NKM	Proteins	Insulin-like growth factor-binding protein 3	other proteins
Cellular Component	0	GO:0032991	protein-containing complex	Q8C4X1	0.612846	1.43483e-05	Lower aggregation propensity in NKM	Proteins	Centromere protein X	other proteins
Cellular Component	0	GO:0032991	protein-containing complex	P98086	0.612846	1.43483e-05	Lower aggregation propensity in NKM	Proteins	Complement C1q subcomponent subunit A	chaperone clients
Cellular Component	0	GO:0032991	protein-containing complex	Q8R349	0.612846	1.43483e-05	Lower aggregation propensity in NKM	Proteins	Cell division cycle protein 16 homolog	other proteins
Cellular Component	0	GO:0032991	protein-containing complex	P62754	0.612846	1.43483e-05	Lower aggregation propensity in NKM	Proteins	40S ribosomal protein S6	other proteins
Cellular Component	0	GO:0032991	protein-containing complex	Q99LT0	0.612846	1.43483e-05	Lower aggregation propensity in NKM	Proteins	Protein dpy-30 homolog	other proteins
Cellular Component	0	GO:0032991	protein-containing complex	Q60994	0.612846	1.43483e-05	Lower aggregation propensity in NKM	Proteins	Adiponectin	other proteins
Cellular Component	0	GO:0032991	protein-containing complex	Q9CQP8	0.612846	1.43483e-05	Lower aggregation propensity in NKM	Proteins	Cation channel sperm-associated protein subunit zeta	other proteins
Cellular Component	0	GO:0032991	protein-containing complex	Q8CFR0	0.612846	1.43483e-05	Lower aggregation propensity in NKM	Proteins	Complement C1q-like protein 2	other proteins
Cellular Component	0	GO:0032991	protein-containing complex	Q9D032	0.612846	1.43483e-05	Lower aggregation propensity in NKM	Proteins	Single-stranded DNA-binding protein 3	other proteins
Cellular Component	0	GO:0032991	protein-containing complex	Q9CQ71	0.612846	1.43483e-05	Lower aggregation propensity in NKM	Proteins	Replication protein A 14 kDa subunit	chaperone clients
Cellular Component	0	GO:0032991	protein-containing complex	Q9D7A6	0.612846	1.43483e-05	Lower aggregation propensity in NKM	Proteins	Signal recognition particle 19 kDa protein	chaperone clients
Cellular Component	0	GO:0032991	protein-containing complex	P33622	0.612846	1.43483e-05	Lower aggregation propensity in NKM	Proteins	Apolipoprotein C-III	other proteins
Cellular Component	0	GO:0032991	protein-containing complex	Q8R570	0.612846	1.43483e-05	Lower aggregation propensity in NKM	Proteins	Synaptosomal-associated protein 47	other proteins
Cellular Component	0	GO:0032991	protein-containing complex	Q6DIA9	0.612846	1.43483e-05	Lower aggregation propensity in NKM	Proteins	F-box only protein 27	chaperone clients
Cellular Component	0	GO:0032991	protein-containing complex	Q3TDN2	0.612846	1.43483e-05	Lower aggregation propensity in NKM	Proteins	FAS-associated factor 2	chaperone clients
Cellular Component	0	GO:0032991	protein-containing complex	Q60715	0.612846	1.43483e-05	Lower aggregation propensity in NKM	Proteins	Prolyl 4-hydroxylase subunit alpha-1	other proteins
Cellular Component	0	GO:0032991	protein-containing complex	A2AA28	0.612846	1.43483e-05	Lower aggregation propensity in NKM	Proteins	Methyltransferase-like protein 23	chaperone clients
Cellular Component	0	GO:0032991	protein-containing complex	Q9EQI8	0.612846	1.43483e-05	Lower aggregation propensity in NKM	Proteins	39S ribosomal protein L46, mitochondrial	other proteins
Cellular Component	0	GO:0032991	protein-containing complex	Q9CZ83	0.612846	1.43483e-05	Lower aggregation propensity in NKM	Proteins	39S ribosomal protein L55, mitochondrial	other proteins
Cellular Component	0	GO:0032991	protein-containing complex	Q9CQ25	0.612846	1.43483e-05	Lower aggregation propensity in NKM	Proteins	Mitotic-spindle organizing protein 2	other proteins
Cellular Component	0	GO:0032991	protein-containing complex	Q8C0V1	0.612846	1.43483e-05	Lower aggregation propensity in NKM	Proteins	Telomere repeats-binding bouquet formation protein 1	other proteins
Cellular Component	0	GO:0032991	protein-containing complex	P18181	0.612846	1.43483e-05	Lower aggregation propensity in NKM	Proteins	CD48 antigen	other proteins
Cellular Component	0	GO:0032991	protein-containing complex	Q924H5	0.612846	1.43483e-05	Lower aggregation propensity in NKM	Proteins	DNA repair protein RAD51 homolog 3	other proteins
Cellular Component	0	GO:0032991	protein-containing complex	Q9D868	0.612846	1.43483e-05	Lower aggregation propensity in NKM	Proteins	Peptidyl-prolyl cis-trans isomerase H	other proteins
Cellular Component	0	GO:0032991	protein-containing complex	P11985	0.612846	1.43483e-05	Lower aggregation propensity in NKM	Proteins	Tctex1 domain-containing protein 3	other proteins
Cellular Component	0	GO:0032991	protein-containing complex	Q8VCK5	0.612846	1.43483e-05	Lower aggregation propensity in NKM	Proteins	Kelch-like protein 20	other proteins
Cellular Component	0	GO:0032991	protein-containing complex	Q08024	0.612846	1.43483e-05	Lower aggregation propensity in NKM	Proteins	Core-binding factor subunit beta	other proteins
Cellular Component	0	GO:0032991	protein-containing complex	Q9CQF8	0.612846	1.43483e-05	Lower aggregation propensity in NKM	Proteins	Ribosomal protein 63, mitochondrial	other proteins
Cellular Component	0	GO:0032991	protein-containing complex	Q80XQ2	0.612846	1.43483e-05	Lower aggregation propensity in NKM	Proteins	TBC1 domain family member 5	other proteins
Cellular Component	0	GO:0032991	protein-containing complex	P41317	0.612846	1.43483e-05	Lower aggregation propensity in NKM	Proteins	Mannose-binding protein C	other proteins
[truncated: 2,443 more rows]

## Sheet: S6_Inflammasome_Proteins_Info
proteinID_M	Length_M	proteinID_NKR	Length_NKR	Name	Known functional domains (from mouse)
[truncated: 7 more rows]
